# Supplementary material for: Perceived antimicrobial dispensing practices in medicine outlets in Ghana: A maximum difference experiment design
Source: PLoS One. 2023 Jul 13;18(7):e0288519. doi: 10.1371/journal.pone.0288519 (PMC10343099; doi:10.1371/journal.pone.0288519)
Supplement: S1 Data — (XLSX) [file pone.0288519.s001.xlsx]

## Sheet: S11 Data
ID	Variables	Age (years)	Gender	Religion	Marital Status	Number of Children	Educational level completed	What type of facility do you work?	What is your current job role?	Length of work experience (years)	Instituttion you been involved in antimicrobial training program	choice
1	5	31-45	Male	Muslim	Living alone	None	Diploma/HND	Drug store	Pharmacist	2023-01-05	Ghana health service	w
1	7	.	.	.	.	.	.	.	.	.		0
1	1	.	.	.	.	.	.	.	.	.		b
1	8	.	.	.	.	.	.	.	.	.		0
1	4	.	.	.	.	.	.	.	.	.		0
1	2	.	.	.	.	.	.	.	.	.		0
1	3	.	.	.	.	.	.	.	.	.		0
1	7	.	.	.	.	.	.	.	.	.		0
1	1	.	.	.	.	.	.	.	.	.		b
1	8	.	.	.	.	.	.	.	.	.		0
1	4	.	.	.	.	.	.	.	.	.		0
1	2	.	.	.	.	.	.	.	.	.		0
1	3	.	.	.	.	.	.	.	.	.		w
1	6	.	.	.	.	.	.	.	.	.		0
1	1	.	.	.	.	.	.	.	.	.		b
1	8	.	.	.	.	.	.	.	.	.		0
1	4	.	.	.	.	.	.	.	.	.		0
1	2	.	.	.	.	.	.	.	.	.		0
1	3	.	.	.	.	.	.	.	.	.		w
1	6	.	.	.	.	.	.	.	.	.		0
1	5	.	.	.	.	.	.	.	.	.		0
1	8	.	.	.	.	.	.	.	.	.		0
1	4	.	.	.	.	.	.	.	.	.		0
1	2	.	.	.	.	.	.	.	.	.		0
1	3	.	.	.	.	.	.	.	.	.		w
1	6	.	.	.	.	.	.	.	.	.		0
1	5	.	.	.	.	.	.	.	.	.		b
1	7	.	.	.	.	.	.	.	.	.		0
1	4	.	.	.	.	.	.	.	.	.		0
1	2	.	.	.	.	.	.	.	.	.		0
1	3	.	.	.	.	.	.	.	.	.		w
1	6	.	.	.	.	.	.	.	.	.		0
1	5	.	.	.	.	.	.	.	.	.		0
1	7	.	.	.	.	.	.	.	.	.		b
1	1	.	.	.	.	.	.	.	.	.		0
1	2	.	.	.	.	.	.	.	.	.		0
1	3	.	.	.	.	.	.	.	.	.		w
1	6	.	.	.	.	.	.	.	.	.		0
1	5	.	.	.	.	.	.	.	.	.		0
1	7	.	.	.	.	.	.	.	.	.		0
1	1	.	.	.	.	.	.	.	.	.		b
1	8	.	.	.	.	.	.	.	.	.		0
1	3	.	.	.	.	.	.	.	.	.		w
1	6	.	.	.	.	.	.	.	.	.		0
1	5	.	.	.	.	.	.	.	.	.		0
1	7	.	.	.	.	.	.	.	.	.		0
1	1	.	.	.	.	.	.	.	.	.		b
1	8	.	.	.	.	.	.	.	.	.		0
1	4	.	.	.	.	.	.	.	.	.		0
1	6	.	.	.	.	.	.	.	.	.		0
1	5	.	.	.	.	.	.	.	.	.		w
1	7	.	.	.	.	.	.	.	.	.		b
1	1	.	.	.	.	.	.	.	.	.		0
1	8	.	.	.	.	.	.	.	.	.		0
1	4	.	.	.	.	.	.	.	.	.		0
1	2	18-30	Female	Christian	Living alone	None	Diploma/HND	Pharmacy store	Pharmacy/chemical shop assistant	2023-01-05	Pharmaceutical companies	0
2	5	.	.	.	.	.	.	.	.	.		w
2	7	.	.	.	.	.	.	.	.	.		b
2	1	.	.	.	.	.	.	.	.	.		0
2	8	.	.	.	.	.	.	.	.	.		0
2	4	.	.	.	.	.	.	.	.	.		0
2	2	.	.	.	.	.	.	.	.	.		0
2	3	.	.	.	.	.	.	.	.	.		0
2	7	.	.	.	.	.	.	.	.	.		0
2	1	.	.	.	.	.	.	.	.	.		0
2	8	.	.	.	.	.	.	.	.	.		b
2	4	.	.	.	.	.	.	.	.	.		0
2	2	.	.	.	.	.	.	.	.	.		0
2	3	.	.	.	.	.	.	.	.	.		w
2	6	.	.	.	.	.	.	.	.	.		0
2	1	.	.	.	.	.	.	.	.	.		0
2	8	.	.	.	.	.	.	.	.	.		b
2	4	.	.	.	.	.	.	.	.	.		0
2	2	.	.	.	.	.	.	.	.	.		0
2	3	.	.	.	.	.	.	.	.	.		w
2	6	.	.	.	.	.	.	.	.	.		0
2	5	.	.	.	.	.	.	.	.	.		0
2	8	.	.	.	.	.	.	.	.	.		b
2	4	.	.	.	.	.	.	.	.	.		0
2	2	.	.	.	.	.	.	.	.	.		0
2	3	.	.	.	.	.	.	.	.	.		w
2	6	.	.	.	.	.	.	.	.	.		0
2	5	.	.	.	.	.	.	.	.	.		0
2	7	.	.	.	.	.	.	.	.	.		0
2	4	.	.	.	.	.	.	.	.	.		0
2	2	.	.	.	.	.	.	.	.	.		0
2	3	.	.	.	.	.	.	.	.	.		w
2	6	.	.	.	.	.	.	.	.	.		0
2	5	.	.	.	.	.	.	.	.	.		0
2	7	.	.	.	.	.	.	.	.	.		b
2	1	.	.	.	.	.	.	.	.	.		0
2	2	.	.	.	.	.	.	.	.	.		0
2	3	.	.	.	.	.	.	.	.	.		w
2	6	.	.	.	.	.	.	.	.	.		0
2	5	.	.	.	.	.	.	.	.	.		0
2	7	.	.	.	.	.	.	.	.	.		b
2	1	.	.	.	.	.	.	.	.	.		0
2	8	.	.	.	.	.	.	.	.	.		0
2	3	.	.	.	.	.	.	.	.	.		w
2	6	.	.	.	.	.	.	.	.	.		0
2	5	.	.	.	.	.	.	.	.	.		0
2	7	.	.	.	.	.	.	.	.	.		b
2	1	.	.	.	.	.	.	.	.	.		0
2	8	.	.	.	.	.	.	.	.	.		0
2	4	.	.	.	.	.	.	.	.	.		0
2	6	.	.	.	.	.	.	.	.	.		w
2	5	.	.	.	.	.	.	.	.	.		0
2	7	.	.	.	.	.	.	.	.	.		b
2	1	.	.	.	.	.	.	.	.	.		0
2	8	.	.	.	.	.	.	.	.	.		0
2	4	31-45	Male	Christian	Living with another (married, partnership)	2023-01-03	Undergraduate	Pharmacy store	Pharmacist	>5	Pharmacy council	0
2	2	.	.	.	.	.	.	.	.	.		0
3	5	.	.	.	.	.	.	.	.	.		w
3	7	.	.	.	.	.	.	.	.	.		b
3	1	.	.	.	.	.	.	.	.	.		0
3	8	.	.	.	.	.	.	.	.	.		0
3	4	.	.	.	.	.	.	.	.	.		0
3	2	.	.	.	.	.	.	.	.	.		0
3	3	.	.	.	.	.	.	.	.	.		0
3	7	.	.	.	.	.	.	.	.	.		b
3	1	.	.	.	.	.	.	.	.	.		0
3	8	.	.	.	.	.	.	.	.	.		0
3	4	.	.	.	.	.	.	.	.	.		0
3	2	.	.	.	.	.	.	.	.	.		0
3	3	.	.	.	.	.	.	.	.	.		w
3	6	.	.	.	.	.	.	.	.	.		0
3	1	.	.	.	.	.	.	.	.	.		0
3	8	.	.	.	.	.	.	.	.	.		b
3	4	.	.	.	.	.	.	.	.	.		0
3	2	.	.	.	.	.	.	.	.	.		0
3	3	.	.	.	.	.	.	.	.	.		w
3	6	.	.	.	.	.	.	.	.	.		0
3	5	.	.	.	.	.	.	.	.	.		0
3	8	.	.	.	.	.	.	.	.	.		b
3	4	.	.	.	.	.	.	.	.	.		0
3	2	.	.	.	.	.	.	.	.	.		0
3	3	.	.	.	.	.	.	.	.	.		w
3	6	.	.	.	.	.	.	.	.	.		0
3	5	.	.	.	.	.	.	.	.	.		0
3	7	.	.	.	.	.	.	.	.	.		0
3	4	.	.	.	.	.	.	.	.	.		0
3	2	.	.	.	.	.	.	.	.	.		0
3	3	.	.	.	.	.	.	.	.	.		w
3	6	.	.	.	.	.	.	.	.	.		0
3	5	.	.	.	.	.	.	.	.	.		0
3	7	.	.	.	.	.	.	.	.	.		b
3	1	.	.	.	.	.	.	.	.	.		0
3	2	.	.	.	.	.	.	.	.	.		0
3	3	.	.	.	.	.	.	.	.	.		0
3	6	.	.	.	.	.	.	.	.	.		w
3	5	.	.	.	.	.	.	.	.	.		0
3	7	.	.	.	.	.	.	.	.	.		b
3	1	.	.	.	.	.	.	.	.	.		0
3	8	.	.	.	.	.	.	.	.	.		0
3	3	.	.	.	.	.	.	.	.	.		w
3	6	.	.	.	.	.	.	.	.	.		0
3	5	.	.	.	.	.	.	.	.	.		0
3	7	.	.	.	.	.	.	.	.	.		b
3	1	.	.	.	.	.	.	.	.	.		0
3	8	.	.	.	.	.	.	.	.	.		0
3	4	.	.	.	.	.	.	.	.	.		0
3	6	.	.	.	.	.	.	.	.	.		0
3	5	.	.	.	.	.	.	.	.	.		0
3	7	.	.	.	.	.	.	.	.	.		b
3	1	.	.	.	.	.	.	.	.	.		0
3	8	31-45	Male	Christian	Living with another (married, partnership)	2023-01-03	Undergraduate	Pharmacy store	Pharmacist	>5	Pharmacy council	0
3	4	.	.	.	.	.	.	.	.	.		0
3	2	.	.	.	.	.	.	.	.	.		w
4	5	.	.	.	.	.	.	.	.	.		w
4	7	.	.	.	.	.	.	.	.	.		b
4	1	.	.	.	.	.	.	.	.	.		0
4	8	.	.	.	.	.	.	.	.	.		0
4	4	.	.	.	.	.	.	.	.	.		0
4	2	.	.	.	.	.	.	.	.	.		0
4	3	.	.	.	.	.	.	.	.	.		0
4	7	.	.	.	.	.	.	.	.	.		b
4	1	.	.	.	.	.	.	.	.	.		0
4	8	.	.	.	.	.	.	.	.	.		0
4	4	.	.	.	.	.	.	.	.	.		0
4	2	.	.	.	.	.	.	.	.	.		0
4	3	.	.	.	.	.	.	.	.	.		w
4	6	.	.	.	.	.	.	.	.	.		0
4	1	.	.	.	.	.	.	.	.	.		0
4	8	.	.	.	.	.	.	.	.	.		b
4	4	.	.	.	.	.	.	.	.	.		0
4	2	.	.	.	.	.	.	.	.	.		0
4	3	.	.	.	.	.	.	.	.	.		w
4	6	.	.	.	.	.	.	.	.	.		0
4	5	.	.	.	.	.	.	.	.	.		0
4	8	.	.	.	.	.	.	.	.	.		b
4	4	.	.	.	.	.	.	.	.	.		0
4	2	.	.	.	.	.	.	.	.	.		0
4	3	.	.	.	.	.	.	.	.	.		w
4	6	.	.	.	.	.	.	.	.	.		0
4	5	.	.	.	.	.	.	.	.	.		0
4	7	.	.	.	.	.	.	.	.	.		0
4	4	.	.	.	.	.	.	.	.	.		0
4	2	.	.	.	.	.	.	.	.	.		0
4	3	.	.	.	.	.	.	.	.	.		w
4	6	.	.	.	.	.	.	.	.	.		0
4	5	.	.	.	.	.	.	.	.	.		0
4	7	.	.	.	.	.	.	.	.	.		b
4	1	.	.	.	.	.	.	.	.	.		0
4	2	.	.	.	.	.	.	.	.	.		0
4	3	.	.	.	.	.	.	.	.	.		w
4	6	.	.	.	.	.	.	.	.	.		0
4	5	.	.	.	.	.	.	.	.	.		0
4	7	.	.	.	.	.	.	.	.	.		b
4	1	.	.	.	.	.	.	.	.	.		0
4	8	.	.	.	.	.	.	.	.	.		0
4	3	.	.	.	.	.	.	.	.	.		w
4	6	.	.	.	.	.	.	.	.	.		0
4	5	.	.	.	.	.	.	.	.	.		0
4	7	.	.	.	.	.	.	.	.	.		b
4	1	.	.	.	.	.	.	.	.	.		0
4	8	.	.	.	.	.	.	.	.	.		0
4	4	.	.	.	.	.	.	.	.	.		0
4	6	.	.	.	.	.	.	.	.	.		0
4	5	.	.	.	.	.	.	.	.	.		0
4	7	.	.	.	.	.	.	.	.	.		b
4	1	31-45	Male	Christian	Living with another (married, partnership)	None	Post-graduate Degree	Pharmacy store	Pharmacy/chemical shop assistant	2023-01-05	Pharmaceutical companies	0
4	8	.	.	.	.	.	.	.	.	.		0
4	4	.	.	.	.	.	.	.	.	.		0
4	2	.	.	.	.	.	.	.	.	.		w
5	5	.	.	.	.	.	.	.	.	.		w
5	7	.	.	.	.	.	.	.	.	.		0
5	1	.	.	.	.	.	.	.	.	.		b
5	8	.	.	.	.	.	.	.	.	.		0
5	4	.	.	.	.	.	.	.	.	.		0
5	2	.	.	.	.	.	.	.	.	.		0
5	3	.	.	.	.	.	.	.	.	.		0
5	7	.	.	.	.	.	.	.	.	.		0
5	1	.	.	.	.	.	.	.	.	.		0
5	8	.	.	.	.	.	.	.	.	.		b
5	4	.	.	.	.	.	.	.	.	.		0
5	2	.	.	.	.	.	.	.	.	.		0
5	3	.	.	.	.	.	.	.	.	.		w
5	6	.	.	.	.	.	.	.	.	.		0
5	1	.	.	.	.	.	.	.	.	.		0
5	8	.	.	.	.	.	.	.	.	.		b
5	4	.	.	.	.	.	.	.	.	.		0
5	2	.	.	.	.	.	.	.	.	.		0
5	3	.	.	.	.	.	.	.	.	.		w
5	6	.	.	.	.	.	.	.	.	.		0
5	5	.	.	.	.	.	.	.	.	.		0
5	8	.	.	.	.	.	.	.	.	.		b
5	4	.	.	.	.	.	.	.	.	.		0
5	2	.	.	.	.	.	.	.	.	.		0
5	3	.	.	.	.	.	.	.	.	.		w
5	6	.	.	.	.	.	.	.	.	.		0
5	5	.	.	.	.	.	.	.	.	.		0
5	7	.	.	.	.	.	.	.	.	.		0
5	4	.	.	.	.	.	.	.	.	.		0
5	2	.	.	.	.	.	.	.	.	.		0
5	3	.	.	.	.	.	.	.	.	.		w
5	6	.	.	.	.	.	.	.	.	.		0
5	5	.	.	.	.	.	.	.	.	.		0
5	7	.	.	.	.	.	.	.	.	.		b
5	1	.	.	.	.	.	.	.	.	.		0
5	2	.	.	.	.	.	.	.	.	.		0
5	3	.	.	.	.	.	.	.	.	.		w
5	6	.	.	.	.	.	.	.	.	.		0
5	5	.	.	.	.	.	.	.	.	.		0
5	7	.	.	.	.	.	.	.	.	.		b
5	1	.	.	.	.	.	.	.	.	.		0
5	8	.	.	.	.	.	.	.	.	.		0
5	3	.	.	.	.	.	.	.	.	.		w
5	6	.	.	.	.	.	.	.	.	.		0
5	5	.	.	.	.	.	.	.	.	.		0
5	7	.	.	.	.	.	.	.	.	.		b
5	1	.	.	.	.	.	.	.	.	.		0
5	8	.	.	.	.	.	.	.	.	.		0
5	4	.	.	.	.	.	.	.	.	.		0
5	6	.	.	.	.	.	.	.	.	.		w
5	5	.	.	.	.	.	.	.	.	.		0
5	7	31-45	Male	Christian	Living with another (married, partnership)	None	Post-graduate Degree	Pharmacy store	Pharmacy/chemical shop assistant	2023-01-05	Pharmaceutical companies	b
5	1	.	.	.	.	.	.	.	.	.		0
5	8	.	.	.	.	.	.	.	.	.		0
5	4	.	.	.	.	.	.	.	.	.		0
5	2	.	.	.	.	.	.	.	.	.		0
6	5	.	.	.	.	.	.	.	.	.		w
6	7	.	.	.	.	.	.	.	.	.		0
6	1	.	.	.	.	.	.	.	.	.		b
6	8	.	.	.	.	.	.	.	.	.		0
6	4	.	.	.	.	.	.	.	.	.		0
6	2	.	.	.	.	.	.	.	.	.		0
6	3	.	.	.	.	.	.	.	.	.		0
6	7	.	.	.	.	.	.	.	.	.		0
6	1	.	.	.	.	.	.	.	.	.		0
6	8	.	.	.	.	.	.	.	.	.		b
6	4	.	.	.	.	.	.	.	.	.		0
6	2	.	.	.	.	.	.	.	.	.		0
6	3	.	.	.	.	.	.	.	.	.		w
6	6	.	.	.	.	.	.	.	.	.		0
6	1	.	.	.	.	.	.	.	.	.		0
6	8	.	.	.	.	.	.	.	.	.		b
6	4	.	.	.	.	.	.	.	.	.		0
6	2	.	.	.	.	.	.	.	.	.		0
6	3	.	.	.	.	.	.	.	.	.		w
6	6	.	.	.	.	.	.	.	.	.		0
6	5	.	.	.	.	.	.	.	.	.		0
6	8	.	.	.	.	.	.	.	.	.		b
6	4	.	.	.	.	.	.	.	.	.		0
6	2	.	.	.	.	.	.	.	.	.		0
6	3	.	.	.	.	.	.	.	.	.		w
6	6	.	.	.	.	.	.	.	.	.		0
6	5	.	.	.	.	.	.	.	.	.		0
6	7	.	.	.	.	.	.	.	.	.		0
6	4	.	.	.	.	.	.	.	.	.		0
6	2	.	.	.	.	.	.	.	.	.		0
6	3	.	.	.	.	.	.	.	.	.		w
6	6	.	.	.	.	.	.	.	.	.		0
6	5	.	.	.	.	.	.	.	.	.		0
6	7	.	.	.	.	.	.	.	.	.		b
6	1	.	.	.	.	.	.	.	.	.		0
6	2	.	.	.	.	.	.	.	.	.		0
6	3	.	.	.	.	.	.	.	.	.		w
6	6	.	.	.	.	.	.	.	.	.		0
6	5	.	.	.	.	.	.	.	.	.		0
6	7	.	.	.	.	.	.	.	.	.		b
6	1	.	.	.	.	.	.	.	.	.		0
6	8	.	.	.	.	.	.	.	.	.		0
6	3	.	.	.	.	.	.	.	.	.		w
6	6	.	.	.	.	.	.	.	.	.		0
6	5	.	.	.	.	.	.	.	.	.		0
6	7	.	.	.	.	.	.	.	.	.		b
6	1	.	.	.	.	.	.	.	.	.		0
6	8	.	.	.	.	.	.	.	.	.		0
6	4	.	.	.	.	.	.	.	.	.		0
6	6	.	.	.	.	.	.	.	.	.		w
6	5	31-45	Male	Christian	Living with another (married, partnership)	2023-01-03	Undergraduate	Pharmacy store	Pharmacist	>5	Pharmacy council	0
6	7	.	.	.	.	.	.	.	.	.		b
6	1	.	.	.	.	.	.	.	.	.		0
6	8	.	.	.	.	.	.	.	.	.		0
6	4	.	.	.	.	.	.	.	.	.		0
6	2	.	.	.	.	.	.	.	.	.		0
7	5	.	.	.	.	.	.	.	.	.		w
7	7	.	.	.	.	.	.	.	.	.		0
7	1	.	.	.	.	.	.	.	.	.		b
7	8	.	.	.	.	.	.	.	.	.		0
7	4	.	.	.	.	.	.	.	.	.		0
7	2	.	.	.	.	.	.	.	.	.		0
7	3	.	.	.	.	.	.	.	.	.		0
7	7	.	.	.	.	.	.	.	.	.		b
7	1	.	.	.	.	.	.	.	.	.		0
7	8	.	.	.	.	.	.	.	.	.		0
7	4	.	.	.	.	.	.	.	.	.		0
7	2	.	.	.	.	.	.	.	.	.		0
7	3	.	.	.	.	.	.	.	.	.		w
7	6	.	.	.	.	.	.	.	.	.		0
7	1	.	.	.	.	.	.	.	.	.		b
7	8	.	.	.	.	.	.	.	.	.		0
7	4	.	.	.	.	.	.	.	.	.		0
7	2	.	.	.	.	.	.	.	.	.		0
7	3	.	.	.	.	.	.	.	.	.		0
7	6	.	.	.	.	.	.	.	.	.		w
7	5	.	.	.	.	.	.	.	.	.		0
7	8	.	.	.	.	.	.	.	.	.		b
7	4	.	.	.	.	.	.	.	.	.		0
7	2	.	.	.	.	.	.	.	.	.		0
7	3	.	.	.	.	.	.	.	.	.		w
7	6	.	.	.	.	.	.	.	.	.		0
7	5	.	.	.	.	.	.	.	.	.		0
7	7	.	.	.	.	.	.	.	.	.		0
7	4	.	.	.	.	.	.	.	.	.		0
7	2	.	.	.	.	.	.	.	.	.		0
7	3	.	.	.	.	.	.	.	.	.		w
7	6	.	.	.	.	.	.	.	.	.		0
7	5	.	.	.	.	.	.	.	.	.		0
7	7	.	.	.	.	.	.	.	.	.		0
7	1	.	.	.	.	.	.	.	.	.		b
7	2	.	.	.	.	.	.	.	.	.		0
7	3	.	.	.	.	.	.	.	.	.		w
7	6	.	.	.	.	.	.	.	.	.		0
7	5	.	.	.	.	.	.	.	.	.		0
7	7	.	.	.	.	.	.	.	.	.		0
7	1	.	.	.	.	.	.	.	.	.		b
7	8	.	.	.	.	.	.	.	.	.		0
7	3	.	.	.	.	.	.	.	.	.		w
7	6	.	.	.	.	.	.	.	.	.		0
7	5	.	.	.	.	.	.	.	.	.		0
7	7	.	.	.	.	.	.	.	.	.		0
7	1	.	.	.	.	.	.	.	.	.		b
7	8	.	.	.	.	.	.	.	.	.		0
7	4	.	.	.	.	.	.	.	.	.		0
7	6	31-45	Male	Muslim	Living alone	None	Diploma/HND	Drug store	Pharmacist	2023-01-05	Ghana health service	w
7	5	.	.	.	.	.	.	.	.	.		0
7	7	.	.	.	.	.	.	.	.	.		0
7	1	.	.	.	.	.	.	.	.	.		b
7	8	.	.	.	.	.	.	.	.	.		0
7	4	.	.	.	.	.	.	.	.	.		0
7	2	.	.	.	.	.	.	.	.	.		0
8	5	.	.	.	.	.	.	.	.	.		w
8	7	.	.	.	.	.	.	.	.	.		0
8	1	.	.	.	.	.	.	.	.	.		b
8	8	.	.	.	.	.	.	.	.	.		0
8	4	.	.	.	.	.	.	.	.	.		0
8	2	.	.	.	.	.	.	.	.	.		0
8	3	.	.	.	.	.	.	.	.	.		0
8	7	.	.	.	.	.	.	.	.	.		0
8	1	.	.	.	.	.	.	.	.	.		b
8	8	.	.	.	.	.	.	.	.	.		0
8	4	.	.	.	.	.	.	.	.	.		0
8	2	.	.	.	.	.	.	.	.	.		0
8	3	.	.	.	.	.	.	.	.	.		w
8	6	.	.	.	.	.	.	.	.	.		0
8	1	.	.	.	.	.	.	.	.	.		b
8	8	.	.	.	.	.	.	.	.	.		0
8	4	.	.	.	.	.	.	.	.	.		0
8	2	.	.	.	.	.	.	.	.	.		0
8	3	.	.	.	.	.	.	.	.	.		w
8	6	.	.	.	.	.	.	.	.	.		0
8	5	.	.	.	.	.	.	.	.	.		0
8	8	.	.	.	.	.	.	.	.	.		0
8	4	.	.	.	.	.	.	.	.	.		0
8	2	.	.	.	.	.	.	.	.	.		0
8	3	.	.	.	.	.	.	.	.	.		w
8	6	.	.	.	.	.	.	.	.	.		0
8	5	.	.	.	.	.	.	.	.	.		b
8	7	.	.	.	.	.	.	.	.	.		0
8	4	.	.	.	.	.	.	.	.	.		0
8	2	.	.	.	.	.	.	.	.	.		0
8	3	.	.	.	.	.	.	.	.	.		w
8	6	.	.	.	.	.	.	.	.	.		0
8	5	.	.	.	.	.	.	.	.	.		0
8	7	.	.	.	.	.	.	.	.	.		0
8	1	.	.	.	.	.	.	.	.	.		b
8	2	.	.	.	.	.	.	.	.	.		0
8	3	.	.	.	.	.	.	.	.	.		b
8	6	.	.	.	.	.	.	.	.	.		0
8	5	.	.	.	.	.	.	.	.	.		0
8	7	.	.	.	.	.	.	.	.	.		0
8	1	.	.	.	.	.	.	.	.	.		w
8	8	.	.	.	.	.	.	.	.	.		0
8	3	.	.	.	.	.	.	.	.	.		w
8	6	.	.	.	.	.	.	.	.	.		0
8	5	.	.	.	.	.	.	.	.	.		0
8	7	.	.	.	.	.	.	.	.	.		0
8	1	.	.	.	.	.	.	.	.	.		b
8	8	.	.	.	.	.	.	.	.	.		0
8	4	31-45	Male	Muslim	Living alone	None	Diploma/HND	Drug store	Pharmacy technician	2023-01-05	Ghana health service	0
8	6	.	.	.	.	.	.	.	.	.		0
8	5	.	.	.	.	.	.	.	.	.		w
8	7	.	.	.	.	.	.	.	.	.		b
8	1	.	.	.	.	.	.	.	.	.		0
8	8	.	.	.	.	.	.	.	.	.		0
8	4	.	.	.	.	.	.	.	.	.		0
8	2	.	.	.	.	.	.	.	.	.		0
9	5	.	.	.	.	.	.	.	.	.		w
9	7	.	.	.	.	.	.	.	.	.		0
9	1	.	.	.	.	.	.	.	.	.		b
9	8	.	.	.	.	.	.	.	.	.		0
9	4	.	.	.	.	.	.	.	.	.		0
9	2	.	.	.	.	.	.	.	.	.		0
9	3	.	.	.	.	.	.	.	.	.		0
9	7	.	.	.	.	.	.	.	.	.		0
9	1	.	.	.	.	.	.	.	.	.		b
9	8	.	.	.	.	.	.	.	.	.		0
9	4	.	.	.	.	.	.	.	.	.		0
9	2	.	.	.	.	.	.	.	.	.		0
9	3	.	.	.	.	.	.	.	.	.		w
9	6	.	.	.	.	.	.	.	.	.		0
9	1	.	.	.	.	.	.	.	.	.		b
9	8	.	.	.	.	.	.	.	.	.		0
9	4	.	.	.	.	.	.	.	.	.		0
9	2	.	.	.	.	.	.	.	.	.		0
9	3	.	.	.	.	.	.	.	.	.		w
9	6	.	.	.	.	.	.	.	.	.		0
9	5	.	.	.	.	.	.	.	.	.		0
9	8	.	.	.	.	.	.	.	.	.		0
9	4	.	.	.	.	.	.	.	.	.		0
9	2	.	.	.	.	.	.	.	.	.		0
9	3	.	.	.	.	.	.	.	.	.		w
9	6	.	.	.	.	.	.	.	.	.		0
9	5	.	.	.	.	.	.	.	.	.		b
9	7	.	.	.	.	.	.	.	.	.		0
9	4	.	.	.	.	.	.	.	.	.		0
9	2	.	.	.	.	.	.	.	.	.		0
9	3	.	.	.	.	.	.	.	.	.		w
9	6	.	.	.	.	.	.	.	.	.		0
9	5	.	.	.	.	.	.	.	.	.		0
9	7	.	.	.	.	.	.	.	.	.		0
9	1	.	.	.	.	.	.	.	.	.		b
9	2	.	.	.	.	.	.	.	.	.		0
9	3	.	.	.	.	.	.	.	.	.		w
9	6	.	.	.	.	.	.	.	.	.		0
9	5	.	.	.	.	.	.	.	.	.		0
9	7	.	.	.	.	.	.	.	.	.		0
9	1	.	.	.	.	.	.	.	.	.		0
9	8	.	.	.	.	.	.	.	.	.		0
9	3	.	.	.	.	.	.	.	.	.		w
9	6	.	.	.	.	.	.	.	.	.		0
9	5	.	.	.	.	.	.	.	.	.		0
9	7	.	.	.	.	.	.	.	.	.		0
9	1	.	.	.	.	.	.	.	.	.		b
9	8	31-45	Male	Muslim	Living alone	None	Diploma/HND	Drug store	Pharmacist	2023-01-05	Ghana health service	0
9	4	.	.	.	.	.	.	.	.	.		0
9	6	.	.	.	.	.	.	.	.	.		0
9	5	.	.	.	.	.	.	.	.	.		w
9	7	.	.	.	.	.	.	.	.	.		b
9	1	.	.	.	.	.	.	.	.	.		0
9	8	.	.	.	.	.	.	.	.	.		0
9	4	.	.	.	.	.	.	.	.	.		0
9	2	.	.	.	.	.	.	.	.	.		0
10	5	.	.	.	.	.	.	.	.	.		w
10	7	.	.	.	.	.	.	.	.	.		0
10	1	.	.	.	.	.	.	.	.	.		b
10	8	.	.	.	.	.	.	.	.	.		0
10	4	.	.	.	.	.	.	.	.	.		0
10	2	.	.	.	.	.	.	.	.	.		0
10	3	.	.	.	.	.	.	.	.	.		0
10	7	.	.	.	.	.	.	.	.	.		0
10	1	.	.	.	.	.	.	.	.	.		b
10	8	.	.	.	.	.	.	.	.	.		0
10	4	.	.	.	.	.	.	.	.	.		0
10	2	.	.	.	.	.	.	.	.	.		0
10	3	.	.	.	.	.	.	.	.	.		w
10	6	.	.	.	.	.	.	.	.	.		0
10	1	.	.	.	.	.	.	.	.	.		b
10	8	.	.	.	.	.	.	.	.	.		0
10	4	.	.	.	.	.	.	.	.	.		0
10	2	.	.	.	.	.	.	.	.	.		0
10	3	.	.	.	.	.	.	.	.	.		w
10	6	.	.	.	.	.	.	.	.	.		0
10	5	.	.	.	.	.	.	.	.	.		0
10	8	.	.	.	.	.	.	.	.	.		0
10	4	.	.	.	.	.	.	.	.	.		0
10	2	.	.	.	.	.	.	.	.	.		0
10	3	.	.	.	.	.	.	.	.	.		w
10	6	.	.	.	.	.	.	.	.	.		0
10	5	.	.	.	.	.	.	.	.	.		b
10	7	.	.	.	.	.	.	.	.	.		0
10	4	.	.	.	.	.	.	.	.	.		0
10	2	.	.	.	.	.	.	.	.	.		0
10	3	.	.	.	.	.	.	.	.	.		w
10	6	.	.	.	.	.	.	.	.	.		0
10	5	.	.	.	.	.	.	.	.	.		0
10	7	.	.	.	.	.	.	.	.	.		0
10	1	.	.	.	.	.	.	.	.	.		b
10	2	.	.	.	.	.	.	.	.	.		0
10	3	.	.	.	.	.	.	.	.	.		w
10	6	.	.	.	.	.	.	.	.	.		0
10	5	.	.	.	.	.	.	.	.	.		0
10	7	.	.	.	.	.	.	.	.	.		0
10	1	.	.	.	.	.	.	.	.	.		b
10	8	.	.	.	.	.	.	.	.	.		0
10	3	.	.	.	.	.	.	.	.	.		w
10	6	.	.	.	.	.	.	.	.	.		0
10	5	.	.	.	.	.	.	.	.	.		0
10	7	.	.	.	.	.	.	.	.	.		0
10	1	18-30	Male	Christian	Living alone	None	Secondary School/SHS/SSS or less	Pharmacy store	Pharmacy/chemical shop assistant	2023-01-05	Trained by a professional staff at my facility/manager	b
10	8	.	.	.	.	.	.	.	.	.		0
10	4	.	.	.	.	.	.	.	.	.		0
10	6	.	.	.	.	.	.	.	.	.		0
10	5	.	.	.	.	.	.	.	.	.		w
10	7	.	.	.	.	.	.	.	.	.		b
10	1	.	.	.	.	.	.	.	.	.		0
10	8	.	.	.	.	.	.	.	.	.		0
10	4	.	.	.	.	.	.	.	.	.		0
10	2	.	.	.	.	.	.	.	.	.		0
11	5	.	.	.	.	.	.	.	.	.		w
11	7	.	.	.	.	.	.	.	.	.		0
11	1	.	.	.	.	.	.	.	.	.		0
11	8	.	.	.	.	.	.	.	.	.		b
11	4	.	.	.	.	.	.	.	.	.		0
11	2	.	.	.	.	.	.	.	.	.		0
11	3	.	.	.	.	.	.	.	.	.		0
11	7	.	.	.	.	.	.	.	.	.		0
11	1	.	.	.	.	.	.	.	.	.		b
11	8	.	.	.	.	.	.	.	.	.		w
11	4	.	.	.	.	.	.	.	.	.		0
11	2	.	.	.	.	.	.	.	.	.		0
11	3	.	.	.	.	.	.	.	.	.		0
11	6	.	.	.	.	.	.	.	.	.		0
11	1	.	.	.	.	.	.	.	.	.		b
11	8	.	.	.	.	.	.	.	.	.		w
11	4	.	.	.	.	.	.	.	.	.		0
11	2	.	.	.	.	.	.	.	.	.		0
11	3	.	.	.	.	.	.	.	.	.		0
11	6	.	.	.	.	.	.	.	.	.		0
11	5	.	.	.	.	.	.	.	.	.		0
11	8	.	.	.	.	.	.	.	.	.		b
11	4	.	.	.	.	.	.	.	.	.		0
11	2	.	.	.	.	.	.	.	.	.		0
11	3	.	.	.	.	.	.	.	.	.		0
11	6	.	.	.	.	.	.	.	.	.		w
11	5	.	.	.	.	.	.	.	.	.		0
11	7	.	.	.	.	.	.	.	.	.		0
11	4	.	.	.	.	.	.	.	.	.		0
11	2	.	.	.	.	.	.	.	.	.		0
11	3	.	.	.	.	.	.	.	.	.		0
11	6	.	.	.	.	.	.	.	.	.		w
11	5	.	.	.	.	.	.	.	.	.		0
11	7	.	.	.	.	.	.	.	.	.		0
11	1	.	.	.	.	.	.	.	.	.		b
11	2	.	.	.	.	.	.	.	.	.		0
11	3	.	.	.	.	.	.	.	.	.		w
11	6	.	.	.	.	.	.	.	.	.		0
11	5	.	.	.	.	.	.	.	.	.		0
11	7	.	.	.	.	.	.	.	.	.		0
11	1	.	.	.	.	.	.	.	.	.		b
11	8	.	.	.	.	.	.	.	.	.		0
11	3	.	.	.	.	.	.	.	.	.		w
11	6	.	.	.	.	.	.	.	.	.		0
11	5	.	.	.	.	.	.	.	.	.		0
11	7	18-30	Female	Christian	Living alone	None	Diploma/HND	Pharmacy store	Pharmacist	2023-01-05	Pharmaceutical companies	0
11	1	.	.	.	.	.	.	.	.	.		b
11	8	.	.	.	.	.	.	.	.	.		0
11	4	.	.	.	.	.	.	.	.	.		0
11	6	.	.	.	.	.	.	.	.	.		0
11	5	.	.	.	.	.	.	.	.	.		0
11	7	.	.	.	.	.	.	.	.	.		0
11	1	.	.	.	.	.	.	.	.	.		b
11	8	.	.	.	.	.	.	.	.	.		w
11	4	.	.	.	.	.	.	.	.	.		0
11	2	.	.	.	.	.	.	.	.	.		0
12	5	.	.	.	.	.	.	.	.	.		w
12	7	.	.	.	.	.	.	.	.	.		0
12	1	.	.	.	.	.	.	.	.	.		b
12	8	.	.	.	.	.	.	.	.	.		0
12	4	.	.	.	.	.	.	.	.	.		0
12	2	.	.	.	.	.	.	.	.	.		0
12	3	.	.	.	.	.	.	.	.	.		0
12	7	.	.	.	.	.	.	.	.	.		0
12	1	.	.	.	.	.	.	.	.	.		0
12	8	.	.	.	.	.	.	.	.	.		0
12	4	.	.	.	.	.	.	.	.	.		b
12	2	.	.	.	.	.	.	.	.	.		0
12	3	.	.	.	.	.	.	.	.	.		w
12	6	.	.	.	.	.	.	.	.	.		0
12	1	.	.	.	.	.	.	.	.	.		0
12	8	.	.	.	.	.	.	.	.	.		0
12	4	.	.	.	.	.	.	.	.	.		b
12	2	.	.	.	.	.	.	.	.	.		0
12	3	.	.	.	.	.	.	.	.	.		0
12	6	.	.	.	.	.	.	.	.	.		w
12	5	.	.	.	.	.	.	.	.	.		0
12	8	.	.	.	.	.	.	.	.	.		0
12	4	.	.	.	.	.	.	.	.	.		b
12	2	.	.	.	.	.	.	.	.	.		0
12	3	.	.	.	.	.	.	.	.	.		0
12	6	.	.	.	.	.	.	.	.	.		0
12	5	.	.	.	.	.	.	.	.	.		w
12	7	.	.	.	.	.	.	.	.	.		0
12	4	.	.	.	.	.	.	.	.	.		b
12	2	.	.	.	.	.	.	.	.	.		0
12	3	.	.	.	.	.	.	.	.	.		w
12	6	.	.	.	.	.	.	.	.	.		0
12	5	.	.	.	.	.	.	.	.	.		0
12	7	.	.	.	.	.	.	.	.	.		0
12	1	.	.	.	.	.	.	.	.	.		0
12	2	.	.	.	.	.	.	.	.	.		0
12	3	.	.	.	.	.	.	.	.	.		w
12	6	.	.	.	.	.	.	.	.	.		0
12	5	.	.	.	.	.	.	.	.	.		0
12	7	.	.	.	.	.	.	.	.	.		0
12	1	.	.	.	.	.	.	.	.	.		b
12	8	.	.	.	.	.	.	.	.	.		0
12	3	.	.	.	.	.	.	.	.	.		0
12	6	.	.	.	.	.	.	.	.	.		0
12	5	18-30	Male	Christian	Living alone	None	Undergraduate	Pharmacy store	Pharmacist	>5	Pharmacy council	w
12	7	.	.	.	.	.	.	.	.	.		b
12	1	.	.	.	.	.	.	.	.	.		0
12	8	.	.	.	.	.	.	.	.	.		0
12	4	.	.	.	.	.	.	.	.	.		0
12	6	.	.	.	.	.	.	.	.	.		w
12	5	.	.	.	.	.	.	.	.	.		0
12	7	.	.	.	.	.	.	.	.	.		0
12	1	.	.	.	.	.	.	.	.	.		0
12	8	.	.	.	.	.	.	.	.	.		b
12	4	.	.	.	.	.	.	.	.	.		0
12	2	.	.	.	.	.	.	.	.	.		0
13	5	.	.	.	.	.	.	.	.	.		w
13	7	.	.	.	.	.	.	.	.	.		b
13	1	.	.	.	.	.	.	.	.	.		0
13	8	.	.	.	.	.	.	.	.	.		0
13	4	.	.	.	.	.	.	.	.	.		0
13	2	.	.	.	.	.	.	.	.	.		0
13	3	.	.	.	.	.	.	.	.	.		0
13	7	.	.	.	.	.	.	.	.	.		b
13	1	.	.	.	.	.	.	.	.	.		0
13	8	.	.	.	.	.	.	.	.	.		0
13	4	.	.	.	.	.	.	.	.	.		0
13	2	.	.	.	.	.	.	.	.	.		0
13	3	.	.	.	.	.	.	.	.	.		0
13	6	.	.	.	.	.	.	.	.	.		w
13	1	.	.	.	.	.	.	.	.	.		b
13	8	.	.	.	.	.	.	.	.	.		0
13	4	.	.	.	.	.	.	.	.	.		0
13	2	.	.	.	.	.	.	.	.	.		0
13	3	.	.	.	.	.	.	.	.	.		0
13	6	.	.	.	.	.	.	.	.	.		0
13	5	.	.	.	.	.	.	.	.	.		w
13	8	.	.	.	.	.	.	.	.	.		0
13	4	.	.	.	.	.	.	.	.	.		0
13	2	.	.	.	.	.	.	.	.	.		0
13	3	.	.	.	.	.	.	.	.	.		0
13	6	.	.	.	.	.	.	.	.	.		0
13	5	.	.	.	.	.	.	.	.	.		w
13	7	.	.	.	.	.	.	.	.	.		b
13	4	.	.	.	.	.	.	.	.	.		0
13	2	.	.	.	.	.	.	.	.	.		0
13	3	.	.	.	.	.	.	.	.	.		0
13	6	.	.	.	.	.	.	.	.	.		0
13	5	.	.	.	.	.	.	.	.	.		w
13	7	.	.	.	.	.	.	.	.	.		b
13	1	.	.	.	.	.	.	.	.	.		0
13	2	.	.	.	.	.	.	.	.	.		0
13	3	.	.	.	.	.	.	.	.	.		0
13	6	.	.	.	.	.	.	.	.	.		0
13	5	.	.	.	.	.	.	.	.	.		w
13	7	.	.	.	.	.	.	.	.	.		b
13	1	.	.	.	.	.	.	.	.	.		0
13	8	.	.	.	.	.	.	.	.	.		0
13	3	.	.	.	.	.	.	.	.	.		0
13	6	18-30	Female	Christian	Living with another (married, partnership)	None	Undergraduate	Pharmacy store	Pharmacist	2023-01-05	Trained by a professional staff at my facility/manager	0
13	5	.	.	.	.	.	.	.	.	.		w
13	7	.	.	.	.	.	.	.	.	.		b
13	1	.	.	.	.	.	.	.	.	.		0
13	8	.	.	.	.	.	.	.	.	.		0
13	4	.	.	.	.	.	.	.	.	.		0
13	6	.	.	.	.	.	.	.	.	.		0
13	5	.	.	.	.	.	.	.	.	.		w
13	7	.	.	.	.	.	.	.	.	.		b
13	1	.	.	.	.	.	.	.	.	.		0
13	8	.	.	.	.	.	.	.	.	.		0
13	4	.	.	.	.	.	.	.	.	.		0
13	2	.	.	.	.	.	.	.	.	.		0
14	5	.	.	.	.	.	.	.	.	.		w
14	7	.	.	.	.	.	.	.	.	.		b
14	1	.	.	.	.	.	.	.	.	.		0
14	8	.	.	.	.	.	.	.	.	.		0
14	4	.	.	.	.	.	.	.	.	.		0
14	2	.	.	.	.	.	.	.	.	.		0
14	3	.	.	.	.	.	.	.	.	.		0
14	7	.	.	.	.	.	.	.	.	.		b
14	1	.	.	.	.	.	.	.	.	.		0
14	8	.	.	.	.	.	.	.	.	.		0
14	4	.	.	.	.	.	.	.	.	.		0
14	2	.	.	.	.	.	.	.	.	.		0
14	3	.	.	.	.	.	.	.	.	.		0
14	6	.	.	.	.	.	.	.	.	.		0
14	1	.	.	.	.	.	.	.	.	.		b
14	8	.	.	.	.	.	.	.	.	.		0
14	4	.	.	.	.	.	.	.	.	.		0
14	2	.	.	.	.	.	.	.	.	.		0
14	3	.	.	.	.	.	.	.	.	.		0
14	6	.	.	.	.	.	.	.	.	.		0
14	5	.	.	.	.	.	.	.	.	.		0
14	8	.	.	.	.	.	.	.	.	.		0
14	4	.	.	.	.	.	.	.	.	.		0
14	2	.	.	.	.	.	.	.	.	.		0
14	3	.	.	.	.	.	.	.	.	.		0
14	6	.	.	.	.	.	.	.	.	.		0
14	5	.	.	.	.	.	.	.	.	.		w
14	7	.	.	.	.	.	.	.	.	.		b
14	4	.	.	.	.	.	.	.	.	.		0
14	2	.	.	.	.	.	.	.	.	.		0
14	3	.	.	.	.	.	.	.	.	.		0
14	6	.	.	.	.	.	.	.	.	.		0
14	5	.	.	.	.	.	.	.	.	.		0
14	7	.	.	.	.	.	.	.	.	.		w
14	1	.	.	.	.	.	.	.	.	.		b
14	2	.	.	.	.	.	.	.	.	.		0
14	3	.	.	.	.	.	.	.	.	.		0
14	6	.	.	.	.	.	.	.	.	.		0
14	5	.	.	.	.	.	.	.	.	.		w
14	7	.	.	.	.	.	.	.	.	.		b
14	1	.	.	.	.	.	.	.	.	.		0
14	8	.	.	.	.	.	.	.	.	.		0
14	3	18-30	Female	Muslim	Living alone	None	Undergraduate	Drug store	License chemical seller	2023-01-05	Trained by a professional staff at my facility/manager	0
14	6	.	.	.	.	.	.	.	.	.		0
14	5	.	.	.	.	.	.	.	.	.		w
14	7	.	.	.	.	.	.	.	.	.		b
14	1	.	.	.	.	.	.	.	.	.		0
14	8	.	.	.	.	.	.	.	.	.		0
14	4	.	.	.	.	.	.	.	.	.		0
14	6	.	.	.	.	.	.	.	.	.		0
14	5	.	.	.	.	.	.	.	.	.		w
14	7	.	.	.	.	.	.	.	.	.		b
14	1	.	.	.	.	.	.	.	.	.		0
14	8	.	.	.	.	.	.	.	.	.		0
14	4	.	.	.	.	.	.	.	.	.		0
14	2	.	.	.	.	.	.	.	.	.		0
15	5	.	.	.	.	.	.	.	.	.		w
15	7	.	.	.	.	.	.	.	.	.		b
15	1	.	.	.	.	.	.	.	.	.		0
15	8	.	.	.	.	.	.	.	.	.		0
15	4	.	.	.	.	.	.	.	.	.		0
15	2	.	.	.	.	.	.	.	.	.		0
15	3	.	.	.	.	.	.	.	.	.		0
15	7	.	.	.	.	.	.	.	.	.		b
15	1	.	.	.	.	.	.	.	.	.		0
15	8	.	.	.	.	.	.	.	.	.		0
15	4	.	.	.	.	.	.	.	.	.		0
15	2	.	.	.	.	.	.	.	.	.		0
15	3	.	.	.	.	.	.	.	.	.		0
15	6	.	.	.	.	.	.	.	.	.		w
15	1	.	.	.	.	.	.	.	.	.		0
15	8	.	.	.	.	.	.	.	.	.		b
15	4	.	.	.	.	.	.	.	.	.		0
15	2	.	.	.	.	.	.	.	.	.		0
15	3	.	.	.	.	.	.	.	.	.		0
15	6	.	.	.	.	.	.	.	.	.		0
15	5	.	.	.	.	.	.	.	.	.		w
15	8	.	.	.	.	.	.	.	.	.		0
15	4	.	.	.	.	.	.	.	.	.		0
15	2	.	.	.	.	.	.	.	.	.		0
15	3	.	.	.	.	.	.	.	.	.		0
15	6	.	.	.	.	.	.	.	.	.		0
15	5	.	.	.	.	.	.	.	.	.		w
15	7	.	.	.	.	.	.	.	.	.		b
15	4	.	.	.	.	.	.	.	.	.		0
15	2	.	.	.	.	.	.	.	.	.		0
15	3	.	.	.	.	.	.	.	.	.		0
15	6	.	.	.	.	.	.	.	.	.		0
15	5	.	.	.	.	.	.	.	.	.		w
15	7	.	.	.	.	.	.	.	.	.		b
15	1	.	.	.	.	.	.	.	.	.		0
15	2	.	.	.	.	.	.	.	.	.		0
15	3	.	.	.	.	.	.	.	.	.		0
15	6	.	.	.	.	.	.	.	.	.		0
15	5	.	.	.	.	.	.	.	.	.		w
15	7	.	.	.	.	.	.	.	.	.		0
15	1	.	.	.	.	.	.	.	.	.		0
15	8	18-30	Male	Christian	Living alone	None	Post-graduate Degree	Pharmacy store	Pharmacist	>5	Pharmacy council	b
15	3	.	.	.	.	.	.	.	.	.		w
15	6	.	.	.	.	.	.	.	.	.		0
15	5	.	.	.	.	.	.	.	.	.		0
15	7	.	.	.	.	.	.	.	.	.		0
15	1	.	.	.	.	.	.	.	.	.		b
15	8	.	.	.	.	.	.	.	.	.		0
15	4	.	.	.	.	.	.	.	.	.		0
15	6	.	.	.	.	.	.	.	.	.		0
15	5	.	.	.	.	.	.	.	.	.		w
15	7	.	.	.	.	.	.	.	.	.		0
15	1	.	.	.	.	.	.	.	.	.		b
15	8	.	.	.	.	.	.	.	.	.		0
15	4	.	.	.	.	.	.	.	.	.		0
15	2	.	.	.	.	.	.	.	.	.		0
16	5	.	.	.	.	.	.	.	.	.		0
16	7	.	.	.	.	.	.	.	.	.		0
16	1	.	.	.	.	.	.	.	.	.		0
16	8	.	.	.	.	.	.	.	.	.		0
16	4	.	.	.	.	.	.	.	.	.		b
16	2	.	.	.	.	.	.	.	.	.		w
16	3	.	.	.	.	.	.	.	.	.		0
16	7	.	.	.	.	.	.	.	.	.		0
16	1	.	.	.	.	.	.	.	.	.		0
16	8	.	.	.	.	.	.	.	.	.		0
16	4	.	.	.	.	.	.	.	.	.		b
16	2	.	.	.	.	.	.	.	.	.		w
16	3	.	.	.	.	.	.	.	.	.		0
16	6	.	.	.	.	.	.	.	.	.		0
16	1	.	.	.	.	.	.	.	.	.		0
16	8	.	.	.	.	.	.	.	.	.		0
16	4	.	.	.	.	.	.	.	.	.		b
16	2	.	.	.	.	.	.	.	.	.		w
16	3	.	.	.	.	.	.	.	.	.		0
16	6	.	.	.	.	.	.	.	.	.		0
16	5	.	.	.	.	.	.	.	.	.		0
16	8	.	.	.	.	.	.	.	.	.		0
16	4	.	.	.	.	.	.	.	.	.		b
16	2	.	.	.	.	.	.	.	.	.		w
16	3	.	.	.	.	.	.	.	.	.		0
16	6	.	.	.	.	.	.	.	.	.		0
16	5	.	.	.	.	.	.	.	.	.		0
16	7	.	.	.	.	.	.	.	.	.		0
16	4	.	.	.	.	.	.	.	.	.		b
16	2	.	.	.	.	.	.	.	.	.		w
16	3	.	.	.	.	.	.	.	.	.		0
16	6	.	.	.	.	.	.	.	.	.		0
16	5	.	.	.	.	.	.	.	.	.		0
16	7	.	.	.	.	.	.	.	.	.		0
16	1	.	.	.	.	.	.	.	.	.		0
16	2	.	.	.	.	.	.	.	.	.		w
16	3	.	.	.	.	.	.	.	.	.		0
16	6	.	.	.	.	.	.	.	.	.		0
16	5	.	.	.	.	.	.	.	.	.		0
16	7	.	.	.	.	.	.	.	.	.		0
16	1	31-45	Female	Christian	Living with another (married, partnership)	2023-04-06	Undergraduate	Pharmacy store	Pharmacy/chemical shop assistant	>5	Ghana health service	0
16	8	.	.	.	.	.	.	.	.	.		b
16	3	.	.	.	.	.	.	.	.	.		0
16	6	.	.	.	.	.	.	.	.	.		0
16	5	.	.	.	.	.	.	.	.	.		w
16	7	.	.	.	.	.	.	.	.	.		0
16	1	.	.	.	.	.	.	.	.	.		0
16	8	.	.	.	.	.	.	.	.	.		0
16	4	.	.	.	.	.	.	.	.	.		b
16	6	.	.	.	.	.	.	.	.	.		0
16	5	.	.	.	.	.	.	.	.	.		0
16	7	.	.	.	.	.	.	.	.	.		0
16	1	.	.	.	.	.	.	.	.	.		0
16	8	.	.	.	.	.	.	.	.	.		0
16	4	.	.	.	.	.	.	.	.	.		b
16	2	.	.	.	.	.	.	.	.	.		w
17	5	.	.	.	.	.	.	.	.	.		w
17	7	.	.	.	.	.	.	.	.	.		0
17	1	.	.	.	.	.	.	.	.	.		b
17	8	.	.	.	.	.	.	.	.	.		0
17	4	.	.	.	.	.	.	.	.	.		0
17	2	.	.	.	.	.	.	.	.	.		0
17	3	.	.	.	.	.	.	.	.	.		0
17	7	.	.	.	.	.	.	.	.	.		0
17	1	.	.	.	.	.	.	.	.	.		0
17	8	.	.	.	.	.	.	.	.	.		0
17	4	.	.	.	.	.	.	.	.	.		b
17	2	.	.	.	.	.	.	.	.	.		0
17	3	.	.	.	.	.	.	.	.	.		w
17	6	.	.	.	.	.	.	.	.	.		0
17	1	.	.	.	.	.	.	.	.	.		0
17	8	.	.	.	.	.	.	.	.	.		0
17	4	.	.	.	.	.	.	.	.	.		b
17	2	.	.	.	.	.	.	.	.	.		0
17	3	.	.	.	.	.	.	.	.	.		w
17	6	.	.	.	.	.	.	.	.	.		0
17	5	.	.	.	.	.	.	.	.	.		0
17	8	.	.	.	.	.	.	.	.	.		0
17	4	.	.	.	.	.	.	.	.	.		b
17	2	.	.	.	.	.	.	.	.	.		0
17	3	.	.	.	.	.	.	.	.	.		w
17	6	.	.	.	.	.	.	.	.	.		0
17	5	.	.	.	.	.	.	.	.	.		0
17	7	.	.	.	.	.	.	.	.	.		0
17	4	.	.	.	.	.	.	.	.	.		b
17	2	.	.	.	.	.	.	.	.	.		0
17	3	.	.	.	.	.	.	.	.	.		w
17	6	.	.	.	.	.	.	.	.	.		0
17	5	.	.	.	.	.	.	.	.	.		0
17	7	.	.	.	.	.	.	.	.	.		0
17	1	.	.	.	.	.	.	.	.	.		0
17	2	.	.	.	.	.	.	.	.	.		0
17	3	.	.	.	.	.	.	.	.	.		w
17	6	.	.	.	.	.	.	.	.	.		0
17	5	.	.	.	.	.	.	.	.	.		0
17	7	31-45	Male	Christian	Living with another (married, partnership)	2023-01-03	Undergraduate	Drug store	License chemical seller	2023-01-05	Ghana health service	0
17	1	.	.	.	.	.	.	.	.	.		b
17	8	.	.	.	.	.	.	.	.	.		0
17	3	.	.	.	.	.	.	.	.	.		w
17	6	.	.	.	.	.	.	.	.	.		0
17	5	.	.	.	.	.	.	.	.	.		0
17	7	.	.	.	.	.	.	.	.	.		0
17	1	.	.	.	.	.	.	.	.	.		b
17	8	.	.	.	.	.	.	.	.	.		0
17	4	.	.	.	.	.	.	.	.	.		0
17	6	.	.	.	.	.	.	.	.	.		0
17	5	.	.	.	.	.	.	.	.	.		w
17	7	.	.	.	.	.	.	.	.	.		b
17	1	.	.	.	.	.	.	.	.	.		0
17	8	.	.	.	.	.	.	.	.	.		0
17	4	.	.	.	.	.	.	.	.	.		0
17	2	.	.	.	.	.	.	.	.	.		0
18	5	.	.	.	.	.	.	.	.	.		w
18	7	.	.	.	.	.	.	.	.	.		0
18	1	.	.	.	.	.	.	.	.	.		b
18	8	.	.	.	.	.	.	.	.	.		0
18	4	.	.	.	.	.	.	.	.	.		0
18	2	.	.	.	.	.	.	.	.	.		0
18	3	.	.	.	.	.	.	.	.	.		0
18	7	.	.	.	.	.	.	.	.	.		0
18	1	.	.	.	.	.	.	.	.	.		0
18	8	.	.	.	.	.	.	.	.	.		0
18	4	.	.	.	.	.	.	.	.	.		b
18	2	.	.	.	.	.	.	.	.	.		w
18	3	.	.	.	.	.	.	.	.	.		0
18	6	.	.	.	.	.	.	.	.	.		0
18	1	.	.	.	.	.	.	.	.	.		0
18	8	.	.	.	.	.	.	.	.	.		0
18	4	.	.	.	.	.	.	.	.	.		b
18	2	.	.	.	.	.	.	.	.	.		0
18	3	.	.	.	.	.	.	.	.	.		0
18	6	.	.	.	.	.	.	.	.	.		0
18	5	.	.	.	.	.	.	.	.	.		w
18	8	.	.	.	.	.	.	.	.	.		0
18	4	.	.	.	.	.	.	.	.	.		b
18	2	.	.	.	.	.	.	.	.	.		0
18	3	.	.	.	.	.	.	.	.	.		0
18	6	.	.	.	.	.	.	.	.	.		w
18	5	.	.	.	.	.	.	.	.	.		0
18	7	.	.	.	.	.	.	.	.	.		0
18	4	.	.	.	.	.	.	.	.	.		b
18	2	.	.	.	.	.	.	.	.	.		0
18	3	.	.	.	.	.	.	.	.	.		0
18	6	.	.	.	.	.	.	.	.	.		w
18	5	.	.	.	.	.	.	.	.	.		0
18	7	.	.	.	.	.	.	.	.	.		0
18	1	.	.	.	.	.	.	.	.	.		0
18	2	.	.	.	.	.	.	.	.	.		0
18	3	.	.	.	.	.	.	.	.	.		0
18	6	.	.	.	.	.	.	.	.	.		w
18	5	31-45	Female	Muslim	Living with another (married, partnership)	2023-01-03	Diploma/HND	Pharmacy store	License chemical seller	2023-01-05	Pharmacy council	0
18	7	.	.	.	.	.	.	.	.	.		0
18	1	.	.	.	.	.	.	.	.	.		0
18	8	.	.	.	.	.	.	.	.	.		b
18	3	.	.	.	.	.	.	.	.	.		0
18	6	.	.	.	.	.	.	.	.	.		0
18	5	.	.	.	.	.	.	.	.	.		w
18	7	.	.	.	.	.	.	.	.	.		0
18	1	.	.	.	.	.	.	.	.	.		0
18	8	.	.	.	.	.	.	.	.	.		0
18	4	.	.	.	.	.	.	.	.	.		b
18	6	.	.	.	.	.	.	.	.	.		0
18	5	.	.	.	.	.	.	.	.	.		0
18	7	.	.	.	.	.	.	.	.	.		0
18	1	.	.	.	.	.	.	.	.	.		0
18	8	.	.	.	.	.	.	.	.	.		0
18	4	.	.	.	.	.	.	.	.	.		b
18	2	.	.	.	.	.	.	.	.	.		w
19	5	.	.	.	.	.	.	.	.	.		w
19	7	.	.	.	.	.	.	.	.	.		0
19	1	.	.	.	.	.	.	.	.	.		b
19	8	.	.	.	.	.	.	.	.	.		0
19	4	.	.	.	.	.	.	.	.	.		0
19	2	.	.	.	.	.	.	.	.	.		0
19	3	.	.	.	.	.	.	.	.	.		0
19	7	.	.	.	.	.	.	.	.	.		0
19	1	.	.	.	.	.	.	.	.	.		b
19	8	.	.	.	.	.	.	.	.	.		0
19	4	.	.	.	.	.	.	.	.	.		0
19	2	.	.	.	.	.	.	.	.	.		0
19	3	.	.	.	.	.	.	.	.	.		w
19	6	.	.	.	.	.	.	.	.	.		0
19	1	.	.	.	.	.	.	.	.	.		b
19	8	.	.	.	.	.	.	.	.	.		0
19	4	.	.	.	.	.	.	.	.	.		0
19	2	.	.	.	.	.	.	.	.	.		0
19	3	.	.	.	.	.	.	.	.	.		w
19	6	.	.	.	.	.	.	.	.	.		0
19	5	.	.	.	.	.	.	.	.	.		0
19	8	.	.	.	.	.	.	.	.	.		0
19	4	.	.	.	.	.	.	.	.	.		b
19	2	.	.	.	.	.	.	.	.	.		0
19	3	.	.	.	.	.	.	.	.	.		w
19	6	.	.	.	.	.	.	.	.	.		0
19	5	.	.	.	.	.	.	.	.	.		0
19	7	.	.	.	.	.	.	.	.	.		0
19	4	.	.	.	.	.	.	.	.	.		0
19	2	.	.	.	.	.	.	.	.	.		0
19	3	.	.	.	.	.	.	.	.	.		w
19	6	.	.	.	.	.	.	.	.	.		0
19	5	.	.	.	.	.	.	.	.	.		0
19	7	.	.	.	.	.	.	.	.	.		b
19	1	.	.	.	.	.	.	.	.	.		0
19	2	.	.	.	.	.	.	.	.	.		0
19	3	.	.	.	.	.	.	.	.	.		b
19	6	18-30	Male	Christian	Living alone	None	Undergraduate	Pharmacy store	Pharmacist	2023-01-05	Pharmacy council	w
19	5	.	.	.	.	.	.	.	.	.		0
19	7	.	.	.	.	.	.	.	.	.		0
19	1	.	.	.	.	.	.	.	.	.		0
19	8	.	.	.	.	.	.	.	.	.		0
19	3	.	.	.	.	.	.	.	.	.		w
19	6	.	.	.	.	.	.	.	.	.		0
19	5	.	.	.	.	.	.	.	.	.		0
19	7	.	.	.	.	.	.	.	.	.		0
19	1	.	.	.	.	.	.	.	.	.		b
19	8	.	.	.	.	.	.	.	.	.		0
19	4	.	.	.	.	.	.	.	.	.		0
19	6	.	.	.	.	.	.	.	.	.		0
19	5	.	.	.	.	.	.	.	.	.		0
19	7	.	.	.	.	.	.	.	.	.		b
19	1	.	.	.	.	.	.	.	.	.		0
19	8	.	.	.	.	.	.	.	.	.		0
19	4	.	.	.	.	.	.	.	.	.		0
19	2	.	.	.	.	.	.	.	.	.		w
20	5	.	.	.	.	.	.	.	.	.		w
20	7	.	.	.	.	.	.	.	.	.		0
20	1	.	.	.	.	.	.	.	.	.		b
20	8	.	.	.	.	.	.	.	.	.		0
20	4	.	.	.	.	.	.	.	.	.		0
20	2	.	.	.	.	.	.	.	.	.		0
20	3	.	.	.	.	.	.	.	.	.		0
20	7	.	.	.	.	.	.	.	.	.		0
20	1	.	.	.	.	.	.	.	.	.		b
20	8	.	.	.	.	.	.	.	.	.		0
20	4	.	.	.	.	.	.	.	.	.		0
20	2	.	.	.	.	.	.	.	.	.		0
20	3	.	.	.	.	.	.	.	.	.		w
20	6	.	.	.	.	.	.	.	.	.		0
20	1	.	.	.	.	.	.	.	.	.		b
20	8	.	.	.	.	.	.	.	.	.		0
20	4	.	.	.	.	.	.	.	.	.		0
20	2	.	.	.	.	.	.	.	.	.		0
20	3	.	.	.	.	.	.	.	.	.		0
20	6	.	.	.	.	.	.	.	.	.		w
20	5	.	.	.	.	.	.	.	.	.		0
20	8	.	.	.	.	.	.	.	.	.		b
20	4	.	.	.	.	.	.	.	.	.		0
20	2	.	.	.	.	.	.	.	.	.		0
20	3	.	.	.	.	.	.	.	.	.		0
20	6	.	.	.	.	.	.	.	.	.		0
20	5	.	.	.	.	.	.	.	.	.		w
20	7	.	.	.	.	.	.	.	.	.		0
20	4	.	.	.	.	.	.	.	.	.		b
20	2	.	.	.	.	.	.	.	.	.		0
20	3	.	.	.	.	.	.	.	.	.		0
20	6	.	.	.	.	.	.	.	.	.		0
20	5	.	.	.	.	.	.	.	.	.		w
20	7	.	.	.	.	.	.	.	.	.		0
20	1	.	.	.	.	.	.	.	.	.		0
20	2	.	.	.	.	.	.	.	.	.		0
20	3	31-45	Female	Christian	Living with another (married, partnership)	2023-01-03	Undergraduate	Pharmacy store	Pharmacist	>5	Pharmacy council	w
20	6	.	.	.	.	.	.	.	.	.		0
20	5	.	.	.	.	.	.	.	.	.		0
20	7	.	.	.	.	.	.	.	.	.		0
20	1	.	.	.	.	.	.	.	.	.		b
20	8	.	.	.	.	.	.	.	.	.		0
20	3	.	.	.	.	.	.	.	.	.		w
20	6	.	.	.	.	.	.	.	.	.		0
20	5	.	.	.	.	.	.	.	.	.		0
20	7	.	.	.	.	.	.	.	.	.		0
20	1	.	.	.	.	.	.	.	.	.		b
20	8	.	.	.	.	.	.	.	.	.		0
20	4	.	.	.	.	.	.	.	.	.		0
20	6	.	.	.	.	.	.	.	.	.		0
20	5	.	.	.	.	.	.	.	.	.		0
20	7	.	.	.	.	.	.	.	.	.		0
20	1	.	.	.	.	.	.	.	.	.		b
20	8	.	.	.	.	.	.	.	.	.		w
20	4	.	.	.	.	.	.	.	.	.		0
20	2	.	.	.	.	.	.	.	.	.		0
21	5	.	.	.	.	.	.	.	.	.		b
21	7	.	.	.	.	.	.	.	.	.		0
21	1	.	.	.	.	.	.	.	.	.		w
21	8	.	.	.	.	.	.	.	.	.		0
21	4	.	.	.	.	.	.	.	.	.		0
21	2	.	.	.	.	.	.	.	.	.		0
21	3	.	.	.	.	.	.	.	.	.		0
21	7	.	.	.	.	.	.	.	.	.		0
21	1	.	.	.	.	.	.	.	.	.		w
21	8	.	.	.	.	.	.	.	.	.		0
21	4	.	.	.	.	.	.	.	.	.		0
21	2	.	.	.	.	.	.	.	.	.		0
21	3	.	.	.	.	.	.	.	.	.		0
21	6	.	.	.	.	.	.	.	.	.		b
21	1	.	.	.	.	.	.	.	.	.		w
21	8	.	.	.	.	.	.	.	.	.		0
21	4	.	.	.	.	.	.	.	.	.		0
21	2	.	.	.	.	.	.	.	.	.		0
21	3	.	.	.	.	.	.	.	.	.		0
21	6	.	.	.	.	.	.	.	.	.		0
21	5	.	.	.	.	.	.	.	.	.		b
21	8	.	.	.	.	.	.	.	.	.		w
21	4	.	.	.	.	.	.	.	.	.		0
21	2	.	.	.	.	.	.	.	.	.		0
21	3	.	.	.	.	.	.	.	.	.		0
21	6	.	.	.	.	.	.	.	.	.		0
21	5	.	.	.	.	.	.	.	.	.		b
21	7	.	.	.	.	.	.	.	.	.		0
21	4	.	.	.	.	.	.	.	.	.		0
21	2	.	.	.	.	.	.	.	.	.		0
21	3	.	.	.	.	.	.	.	.	.		0
21	6	.	.	.	.	.	.	.	.	.		0
21	5	.	.	.	.	.	.	.	.	.		b
21	7	.	.	.	.	.	.	.	.	.		w
21	1	18-30	Male	Christian	Living alone	None	Undergraduate	Pharmacy store	Pharmacist	2023-01-05	Pharmacy council	0
21	2	.	.	.	.	.	.	.	.	.		0
21	3	.	.	.	.	.	.	.	.	.		0
21	6	.	.	.	.	.	.	.	.	.		0
21	5	.	.	.	.	.	.	.	.	.		b
21	7	.	.	.	.	.	.	.	.	.		0
21	1	.	.	.	.	.	.	.	.	.		w
21	8	.	.	.	.	.	.	.	.	.		0
21	3	.	.	.	.	.	.	.	.	.		0
21	6	.	.	.	.	.	.	.	.	.		0
21	5	.	.	.	.	.	.	.	.	.		b
21	7	.	.	.	.	.	.	.	.	.		0
21	1	.	.	.	.	.	.	.	.	.		w
21	8	.	.	.	.	.	.	.	.	.		0
21	4	.	.	.	.	.	.	.	.	.		0
21	6	.	.	.	.	.	.	.	.	.		0
21	5	.	.	.	.	.	.	.	.	.		b
21	7	.	.	.	.	.	.	.	.	.		0
21	1	.	.	.	.	.	.	.	.	.		w
21	8	.	.	.	.	.	.	.	.	.		0
21	4	.	.	.	.	.	.	.	.	.		0
21	2	.	.	.	.	.	.	.	.	.		0
22	5	.	.	.	.	.	.	.	.	.		b
22	7	.	.	.	.	.	.	.	.	.		0
22	1	.	.	.	.	.	.	.	.	.		w
22	8	.	.	.	.	.	.	.	.	.		0
22	4	.	.	.	.	.	.	.	.	.		0
22	2	.	.	.	.	.	.	.	.	.		0
22	3	.	.	.	.	.	.	.	.	.		0
22	7	.	.	.	.	.	.	.	.	.		0
22	1	.	.	.	.	.	.	.	.	.		b
22	8	.	.	.	.	.	.	.	.	.		w
22	4	.	.	.	.	.	.	.	.	.		0
22	2	.	.	.	.	.	.	.	.	.		0
22	3	.	.	.	.	.	.	.	.	.		0
22	6	.	.	.	.	.	.	.	.	.		0
22	1	.	.	.	.	.	.	.	.	.		w
22	8	.	.	.	.	.	.	.	.	.		0
22	4	.	.	.	.	.	.	.	.	.		0
22	2	.	.	.	.	.	.	.	.	.		0
22	3	.	.	.	.	.	.	.	.	.		0
22	6	.	.	.	.	.	.	.	.	.		0
22	5	.	.	.	.	.	.	.	.	.		b
22	8	.	.	.	.	.	.	.	.	.		w
22	4	.	.	.	.	.	.	.	.	.		0
22	2	.	.	.	.	.	.	.	.	.		0
22	3	.	.	.	.	.	.	.	.	.		0
22	6	.	.	.	.	.	.	.	.	.		0
22	5	.	.	.	.	.	.	.	.	.		b
22	7	.	.	.	.	.	.	.	.	.		0
22	4	.	.	.	.	.	.	.	.	.		0
22	2	.	.	.	.	.	.	.	.	.		0
22	3	.	.	.	.	.	.	.	.	.		0
22	6	.	.	.	.	.	.	.	.	.		0
22	5	.	.	.	.	.	.	.	.	.		b
22	7	.	.	.	.	.	.	.	.	.		w
22	1	18-30	Male	Christian	Living alone	None	Diploma/HND	Pharmacy store	Pharmacy technician	2023-01-05	Ghana health service	0
22	2	.	.	.	.	.	.	.	.	.		0
22	3	.	.	.	.	.	.	.	.	.		0
22	6	.	.	.	.	.	.	.	.	.		0
22	5	.	.	.	.	.	.	.	.	.		w
22	7	.	.	.	.	.	.	.	.	.		b
22	1	.	.	.	.	.	.	.	.	.		0
22	8	.	.	.	.	.	.	.	.	.		0
22	3	.	.	.	.	.	.	.	.	.		0
22	6	.	.	.	.	.	.	.	.	.		0
22	5	.	.	.	.	.	.	.	.	.		b
22	7	.	.	.	.	.	.	.	.	.		0
22	1	.	.	.	.	.	.	.	.	.		w
22	8	.	.	.	.	.	.	.	.	.		0
22	4	.	.	.	.	.	.	.	.	.		0
22	6	.	.	.	.	.	.	.	.	.		0
22	5	.	.	.	.	.	.	.	.	.		b
22	7	.	.	.	.	.	.	.	.	.		0
22	1	.	.	.	.	.	.	.	.	.		w
22	8	.	.	.	.	.	.	.	.	.		0
22	4	.	.	.	.	.	.	.	.	.		0
22	2	.	.	.	.	.	.	.	.	.		0
23	5	.	.	.	.	.	.	.	.	.		b
23	7	.	.	.	.	.	.	.	.	.		0
23	1	.	.	.	.	.	.	.	.	.		w
23	8	.	.	.	.	.	.	.	.	.		0
23	4	.	.	.	.	.	.	.	.	.		0
23	2	.	.	.	.	.	.	.	.	.		0
23	3	.	.	.	.	.	.	.	.	.		0
23	7	.	.	.	.	.	.	.	.	.		0
23	1	.	.	.	.	.	.	.	.	.		w
23	8	.	.	.	.	.	.	.	.	.		0
23	4	.	.	.	.	.	.	.	.	.		0
23	2	.	.	.	.	.	.	.	.	.		0
23	3	.	.	.	.	.	.	.	.	.		0
23	6	.	.	.	.	.	.	.	.	.		b
23	1	.	.	.	.	.	.	.	.	.		w
23	8	.	.	.	.	.	.	.	.	.		0
23	4	.	.	.	.	.	.	.	.	.		0
23	2	.	.	.	.	.	.	.	.	.		0
23	3	.	.	.	.	.	.	.	.	.		0
23	6	.	.	.	.	.	.	.	.	.		0
23	5	.	.	.	.	.	.	.	.	.		b
23	8	.	.	.	.	.	.	.	.	.		w
23	4	.	.	.	.	.	.	.	.	.		0
23	2	.	.	.	.	.	.	.	.	.		0
23	3	.	.	.	.	.	.	.	.	.		0
23	6	.	.	.	.	.	.	.	.	.		0
23	5	.	.	.	.	.	.	.	.	.		b
23	7	.	.	.	.	.	.	.	.	.		0
23	4	.	.	.	.	.	.	.	.	.		0
23	2	.	.	.	.	.	.	.	.	.		0
23	3	.	.	.	.	.	.	.	.	.		0
23	6	.	.	.	.	.	.	.	.	.		0
23	5	.	.	.	.	.	.	.	.	.		b
23	7	18-30	Female	Christian	Living alone	None	Undergraduate	Pharmacy store	Pharmacist	2023-01-05	Pharmacy council	w
23	1	.	.	.	.	.	.	.	.	.		0
23	2	.	.	.	.	.	.	.	.	.		0
23	3	.	.	.	.	.	.	.	.	.		0
23	6	.	.	.	.	.	.	.	.	.		0
23	5	.	.	.	.	.	.	.	.	.		b
23	7	.	.	.	.	.	.	.	.	.		0
23	1	.	.	.	.	.	.	.	.	.		w
23	8	.	.	.	.	.	.	.	.	.		0
23	3	.	.	.	.	.	.	.	.	.		0
23	6	.	.	.	.	.	.	.	.	.		0
23	5	.	.	.	.	.	.	.	.	.		b
23	7	.	.	.	.	.	.	.	.	.		0
23	1	.	.	.	.	.	.	.	.	.		w
23	8	.	.	.	.	.	.	.	.	.		0
23	4	.	.	.	.	.	.	.	.	.		0
23	6	.	.	.	.	.	.	.	.	.		0
23	5	.	.	.	.	.	.	.	.	.		b
23	7	.	.	.	.	.	.	.	.	.		0
23	1	.	.	.	.	.	.	.	.	.		w
23	8	.	.	.	.	.	.	.	.	.		0
23	4	.	.	.	.	.	.	.	.	.		0
23	2	.	.	.	.	.	.	.	.	.		0
24	5	.	.	.	.	.	.	.	.	.		b
24	7	.	.	.	.	.	.	.	.	.		0
24	1	.	.	.	.	.	.	.	.	.		w
24	8	.	.	.	.	.	.	.	.	.		0
24	4	.	.	.	.	.	.	.	.	.		0
24	2	.	.	.	.	.	.	.	.	.		0
24	3	.	.	.	.	.	.	.	.	.		0
24	7	.	.	.	.	.	.	.	.	.		0
24	1	.	.	.	.	.	.	.	.	.		w
24	8	.	.	.	.	.	.	.	.	.		0
24	4	.	.	.	.	.	.	.	.	.		0
24	2	.	.	.	.	.	.	.	.	.		0
24	3	.	.	.	.	.	.	.	.	.		0
24	6	.	.	.	.	.	.	.	.	.		b
24	1	.	.	.	.	.	.	.	.	.		w
24	8	.	.	.	.	.	.	.	.	.		0
24	4	.	.	.	.	.	.	.	.	.		0
24	2	.	.	.	.	.	.	.	.	.		b
24	3	.	.	.	.	.	.	.	.	.		0
24	6	.	.	.	.	.	.	.	.	.		0
24	5	.	.	.	.	.	.	.	.	.		0
24	8	.	.	.	.	.	.	.	.	.		0
24	4	.	.	.	.	.	.	.	.	.		w
24	2	.	.	.	.	.	.	.	.	.		0
24	3	.	.	.	.	.	.	.	.	.		b
24	6	.	.	.	.	.	.	.	.	.		0
24	5	.	.	.	.	.	.	.	.	.		0
24	7	.	.	.	.	.	.	.	.	.		0
24	4	.	.	.	.	.	.	.	.	.		0
24	2	.	.	.	.	.	.	.	.	.		0
24	3	.	.	.	.	.	.	.	.	.		b
24	6	.	.	.	.	.	.	.	.	.		0
24	5	18-30	Male	Christian	Living alone	None	Undergraduate	Pharmacy store	Pharmacist	2023-01-05	Pharmacy council	0
24	7	.	.	.	.	.	.	.	.	.		0
24	1	.	.	.	.	.	.	.	.	.		w
24	2	.	.	.	.	.	.	.	.	.		0
24	3	.	.	.	.	.	.	.	.	.		b
24	6	.	.	.	.	.	.	.	.	.		0
24	5	.	.	.	.	.	.	.	.	.		0
24	7	.	.	.	.	.	.	.	.	.		0
24	1	.	.	.	.	.	.	.	.	.		w
24	8	.	.	.	.	.	.	.	.	.		0
24	3	.	.	.	.	.	.	.	.	.		0
24	6	.	.	.	.	.	.	.	.	.		0
24	5	.	.	.	.	.	.	.	.	.		b
24	7	.	.	.	.	.	.	.	.	.		0
24	1	.	.	.	.	.	.	.	.	.		w
24	8	.	.	.	.	.	.	.	.	.		0
24	4	.	.	.	.	.	.	.	.	.		0
24	6	.	.	.	.	.	.	.	.	.		0
24	5	.	.	.	.	.	.	.	.	.		b
24	7	.	.	.	.	.	.	.	.	.		0
24	1	.	.	.	.	.	.	.	.	.		w
24	8	.	.	.	.	.	.	.	.	.		0
24	4	.	.	.	.	.	.	.	.	.		0
24	2	.	.	.	.	.	.	.	.	.		0
25	5	.	.	.	.	.	.	.	.	.		b
25	7	.	.	.	.	.	.	.	.	.		0
25	1	.	.	.	.	.	.	.	.	.		w
25	8	.	.	.	.	.	.	.	.	.		0
25	4	.	.	.	.	.	.	.	.	.		0
25	2	.	.	.	.	.	.	.	.	.		0
25	3	.	.	.	.	.	.	.	.	.		0
25	7	.	.	.	.	.	.	.	.	.		0
25	1	.	.	.	.	.	.	.	.	.		w
25	8	.	.	.	.	.	.	.	.	.		0
25	4	.	.	.	.	.	.	.	.	.		0
25	2	.	.	.	.	.	.	.	.	.		0
25	3	.	.	.	.	.	.	.	.	.		0
25	6	.	.	.	.	.	.	.	.	.		b
25	1	.	.	.	.	.	.	.	.	.		w
25	8	.	.	.	.	.	.	.	.	.		0
25	4	.	.	.	.	.	.	.	.	.		0
25	2	.	.	.	.	.	.	.	.	.		b
25	3	.	.	.	.	.	.	.	.	.		0
25	6	.	.	.	.	.	.	.	.	.		0
25	5	.	.	.	.	.	.	.	.	.		0
25	8	.	.	.	.	.	.	.	.	.		0
25	4	.	.	.	.	.	.	.	.	.		w
25	2	.	.	.	.	.	.	.	.	.		0
25	3	.	.	.	.	.	.	.	.	.		b
25	6	.	.	.	.	.	.	.	.	.		0
25	5	.	.	.	.	.	.	.	.	.		0
25	7	.	.	.	.	.	.	.	.	.		0
25	4	.	.	.	.	.	.	.	.	.		0
25	2	.	.	.	.	.	.	.	.	.		0
25	3	.	.	.	.	.	.	.	.	.		b
25	6	18-30	Female	Christian	Living with another (married, partnership)	None	Undergraduate	Pharmacy store	Pharmacist	2023-01-05	Pharmacy council	0
25	5	.	.	.	.	.	.	.	.	.		0
25	7	.	.	.	.	.	.	.	.	.		w
25	1	.	.	.	.	.	.	.	.	.		0
25	2	.	.	.	.	.	.	.	.	.		0
25	3	.	.	.	.	.	.	.	.	.		b
25	6	.	.	.	.	.	.	.	.	.		0
25	5	.	.	.	.	.	.	.	.	.		0
25	7	.	.	.	.	.	.	.	.	.		0
25	1	.	.	.	.	.	.	.	.	.		w
25	8	.	.	.	.	.	.	.	.	.		0
25	3	.	.	.	.	.	.	.	.	.		0
25	6	.	.	.	.	.	.	.	.	.		0
25	5	.	.	.	.	.	.	.	.	.		b
25	7	.	.	.	.	.	.	.	.	.		0
25	1	.	.	.	.	.	.	.	.	.		w
25	8	.	.	.	.	.	.	.	.	.		0
25	4	.	.	.	.	.	.	.	.	.		0
25	6	.	.	.	.	.	.	.	.	.		0
25	5	.	.	.	.	.	.	.	.	.		b
25	7	.	.	.	.	.	.	.	.	.		0
25	1	.	.	.	.	.	.	.	.	.		w
25	8	.	.	.	.	.	.	.	.	.		0
25	4	.	.	.	.	.	.	.	.	.		0
25	2	.	.	.	.	.	.	.	.	.		0
26	5	.	.	.	.	.	.	.	.	.		b
26	7	.	.	.	.	.	.	.	.	.		0
26	1	.	.	.	.	.	.	.	.	.		w
26	8	.	.	.	.	.	.	.	.	.		0
26	4	.	.	.	.	.	.	.	.	.		0
26	2	.	.	.	.	.	.	.	.	.		0
26	3	.	.	.	.	.	.	.	.	.		0
26	7	.	.	.	.	.	.	.	.	.		0
26	1	.	.	.	.	.	.	.	.	.		w
26	8	.	.	.	.	.	.	.	.	.		0
26	4	.	.	.	.	.	.	.	.	.		0
26	2	.	.	.	.	.	.	.	.	.		0
26	3	.	.	.	.	.	.	.	.	.		0
26	6	.	.	.	.	.	.	.	.	.		b
26	1	.	.	.	.	.	.	.	.	.		w
26	8	.	.	.	.	.	.	.	.	.		0
26	4	.	.	.	.	.	.	.	.	.		0
26	2	.	.	.	.	.	.	.	.	.		0
26	3	.	.	.	.	.	.	.	.	.		0
26	6	.	.	.	.	.	.	.	.	.		0
26	5	.	.	.	.	.	.	.	.	.		b
26	8	.	.	.	.	.	.	.	.	.		w
26	4	.	.	.	.	.	.	.	.	.		0
26	2	.	.	.	.	.	.	.	.	.		0
26	3	.	.	.	.	.	.	.	.	.		0
26	6	.	.	.	.	.	.	.	.	.		0
26	5	.	.	.	.	.	.	.	.	.		b
26	7	.	.	.	.	.	.	.	.	.		0
26	4	.	.	.	.	.	.	.	.	.		0
26	2	.	.	.	.	.	.	.	.	.		0
26	3	31-45	Male	Christian	Living alone	None	Undergraduate	Pharmacy store	Pharmacist	2023-01-05	Pharmacy council	0
26	6	.	.	.	.	.	.	.	.	.		0
26	5	.	.	.	.	.	.	.	.	.		b
26	7	.	.	.	.	.	.	.	.	.		w
26	1	.	.	.	.	.	.	.	.	.		0
26	2	.	.	.	.	.	.	.	.	.		0
26	3	.	.	.	.	.	.	.	.	.		0
26	6	.	.	.	.	.	.	.	.	.		0
26	5	.	.	.	.	.	.	.	.	.		b
26	7	.	.	.	.	.	.	.	.	.		0
26	1	.	.	.	.	.	.	.	.	.		w
26	8	.	.	.	.	.	.	.	.	.		0
26	3	.	.	.	.	.	.	.	.	.		0
26	6	.	.	.	.	.	.	.	.	.		0
26	5	.	.	.	.	.	.	.	.	.		b
26	7	.	.	.	.	.	.	.	.	.		0
26	1	.	.	.	.	.	.	.	.	.		w
26	8	.	.	.	.	.	.	.	.	.		0
26	4	.	.	.	.	.	.	.	.	.		0
26	6	.	.	.	.	.	.	.	.	.		0
26	5	.	.	.	.	.	.	.	.	.		b
26	7	.	.	.	.	.	.	.	.	.		0
26	1	.	.	.	.	.	.	.	.	.		w
26	8	.	.	.	.	.	.	.	.	.		0
26	4	.	.	.	.	.	.	.	.	.		0
26	2	.	.	.	.	.	.	.	.	.		0
27	5	.	.	.	.	.	.	.	.	.		w
27	7	.	.	.	.	.	.	.	.	.		b
27	1	.	.	.	.	.	.	.	.	.		0
27	8	.	.	.	.	.	.	.	.	.		0
27	4	.	.	.	.	.	.	.	.	.		0
27	2	.	.	.	.	.	.	.	.	.		0
27	3	.	.	.	.	.	.	.	.	.		0
27	7	.	.	.	.	.	.	.	.	.		0
27	1	.	.	.	.	.	.	.	.	.		0
27	8	.	.	.	.	.	.	.	.	.		b
27	4	.	.	.	.	.	.	.	.	.		0
27	2	.	.	.	.	.	.	.	.	.		0
27	3	.	.	.	.	.	.	.	.	.		w
27	6	.	.	.	.	.	.	.	.	.		0
27	1	.	.	.	.	.	.	.	.	.		0
27	8	.	.	.	.	.	.	.	.	.		b
27	4	.	.	.	.	.	.	.	.	.		0
27	2	.	.	.	.	.	.	.	.	.		0
27	3	.	.	.	.	.	.	.	.	.		w
27	6	.	.	.	.	.	.	.	.	.		0
27	5	.	.	.	.	.	.	.	.	.		0
27	8	.	.	.	.	.	.	.	.	.		0
27	4	.	.	.	.	.	.	.	.	.		0
27	2	.	.	.	.	.	.	.	.	.		0
27	3	.	.	.	.	.	.	.	.	.		w
27	6	.	.	.	.	.	.	.	.	.		0
27	5	.	.	.	.	.	.	.	.	.		0
27	7	.	.	.	.	.	.	.	.	.		b
27	4	.	.	.	.	.	.	.	.	.		0
27	2	18-30	Female	Christian	Living alone	None	Undergraduate	Pharmacy store	Pharmacist	2023-01-05	Ghana health service	0
27	3	.	.	.	.	.	.	.	.	.		w
27	6	.	.	.	.	.	.	.	.	.		0
27	5	.	.	.	.	.	.	.	.	.		0
27	7	.	.	.	.	.	.	.	.	.		b
27	1	.	.	.	.	.	.	.	.	.		0
27	2	.	.	.	.	.	.	.	.	.		0
27	3	.	.	.	.	.	.	.	.	.		w
27	6	.	.	.	.	.	.	.	.	.		0
27	5	.	.	.	.	.	.	.	.	.		0
27	7	.	.	.	.	.	.	.	.	.		b
27	1	.	.	.	.	.	.	.	.	.		0
27	8	.	.	.	.	.	.	.	.	.		0
27	3	.	.	.	.	.	.	.	.	.		w
27	6	.	.	.	.	.	.	.	.	.		0
27	5	.	.	.	.	.	.	.	.	.		0
27	7	.	.	.	.	.	.	.	.	.		b
27	1	.	.	.	.	.	.	.	.	.		0
27	8	.	.	.	.	.	.	.	.	.		0
27	4	.	.	.	.	.	.	.	.	.		0
27	6	.	.	.	.	.	.	.	.	.		0
27	5	.	.	.	.	.	.	.	.	.		w
27	7	.	.	.	.	.	.	.	.	.		b
27	1	.	.	.	.	.	.	.	.	.		0
27	8	.	.	.	.	.	.	.	.	.		0
27	4	.	.	.	.	.	.	.	.	.		0
27	2	.	.	.	.	.	.	.	.	.		0
28	5	.	.	.	.	.	.	.	.	.		0
28	7	.	.	.	.	.	.	.	.	.		w
28	1	.	.	.	.	.	.	.	.	.		b
28	8	.	.	.	.	.	.	.	.	.		0
28	4	.	.	.	.	.	.	.	.	.		0
28	2	.	.	.	.	.	.	.	.	.		0
28	3	.	.	.	.	.	.	.	.	.		0
28	7	.	.	.	.	.	.	.	.	.		0
28	1	.	.	.	.	.	.	.	.	.		b
28	8	.	.	.	.	.	.	.	.	.		0
28	4	.	.	.	.	.	.	.	.	.		0
28	2	.	.	.	.	.	.	.	.	.		0
28	3	.	.	.	.	.	.	.	.	.		w
28	6	.	.	.	.	.	.	.	.	.		0
28	1	.	.	.	.	.	.	.	.	.		b
28	8	.	.	.	.	.	.	.	.	.		0
28	4	.	.	.	.	.	.	.	.	.		0
28	2	.	.	.	.	.	.	.	.	.		0
28	3	.	.	.	.	.	.	.	.	.		w
28	6	.	.	.	.	.	.	.	.	.		0
28	5	.	.	.	.	.	.	.	.	.		0
28	8	.	.	.	.	.	.	.	.	.		b
28	4	.	.	.	.	.	.	.	.	.		0
28	2	.	.	.	.	.	.	.	.	.		0
28	3	.	.	.	.	.	.	.	.	.		0
28	6	.	.	.	.	.	.	.	.	.		0
28	5	.	.	.	.	.	.	.	.	.		w
28	7	.	.	.	.	.	.	.	.	.		0
28	4	31-45	Male	Christian	Living with another (married, partnership)	None	Secondary School/SHS/SSS or less	Pharmacy store	Pharmacy/chemical shop assistant	>5	Pharmacy council	w
28	2	.	.	.	.	.	.	.	.	.		0
28	3	.	.	.	.	.	.	.	.	.		0
28	6	.	.	.	.	.	.	.	.	.		0
28	5	.	.	.	.	.	.	.	.	.		0
28	7	.	.	.	.	.	.	.	.	.		0
28	1	.	.	.	.	.	.	.	.	.		b
28	2	.	.	.	.	.	.	.	.	.		0
28	3	.	.	.	.	.	.	.	.	.		0
28	6	.	.	.	.	.	.	.	.	.		0
28	5	.	.	.	.	.	.	.	.	.		w
28	7	.	.	.	.	.	.	.	.	.		0
28	1	.	.	.	.	.	.	.	.	.		b
28	8	.	.	.	.	.	.	.	.	.		0
28	3	.	.	.	.	.	.	.	.	.		w
28	6	.	.	.	.	.	.	.	.	.		0
28	5	.	.	.	.	.	.	.	.	.		0
28	7	.	.	.	.	.	.	.	.	.		0
28	1	.	.	.	.	.	.	.	.	.		b
28	8	.	.	.	.	.	.	.	.	.		0
28	4	.	.	.	.	.	.	.	.	.		0
28	6	.	.	.	.	.	.	.	.	.		0
28	5	.	.	.	.	.	.	.	.	.		0
28	7	.	.	.	.	.	.	.	.	.		0
28	1	.	.	.	.	.	.	.	.	.		b
28	8	.	.	.	.	.	.	.	.	.		0
28	4	.	.	.	.	.	.	.	.	.		w
28	2	.	.	.	.	.	.	.	.	.		0
29	5	.	.	.	.	.	.	.	.	.		w
29	7	.	.	.	.	.	.	.	.	.		0
29	1	.	.	.	.	.	.	.	.	.		0
29	8	.	.	.	.	.	.	.	.	.		b
29	4	.	.	.	.	.	.	.	.	.		0
29	2	.	.	.	.	.	.	.	.	.		0
29	3	.	.	.	.	.	.	.	.	.		0
29	7	.	.	.	.	.	.	.	.	.		0
29	1	.	.	.	.	.	.	.	.	.		b
29	8	.	.	.	.	.	.	.	.	.		w
29	4	.	.	.	.	.	.	.	.	.		0
29	2	.	.	.	.	.	.	.	.	.		0
29	3	.	.	.	.	.	.	.	.	.		0
29	6	.	.	.	.	.	.	.	.	.		0
29	1	.	.	.	.	.	.	.	.	.		b
29	8	.	.	.	.	.	.	.	.	.		w
29	4	.	.	.	.	.	.	.	.	.		0
29	2	.	.	.	.	.	.	.	.	.		0
29	3	.	.	.	.	.	.	.	.	.		0
29	6	.	.	.	.	.	.	.	.	.		0
29	5	.	.	.	.	.	.	.	.	.		0
29	8	.	.	.	.	.	.	.	.	.		b
29	4	.	.	.	.	.	.	.	.	.		0
29	2	.	.	.	.	.	.	.	.	.		0
29	3	.	.	.	.	.	.	.	.	.		0
29	6	.	.	.	.	.	.	.	.	.		w
29	5	.	.	.	.	.	.	.	.	.		0
29	7	46-60	Male	Christian	Living with another (married, partnership)	2023-01-03	Undergraduate	Pharmacy store	Pharmacy technician	>5	Trained by a professional staff at my facility/manager	0
29	4	.	.	.	.	.	.	.	.	.		0
29	2	.	.	.	.	.	.	.	.	.		0
29	3	.	.	.	.	.	.	.	.	.		0
29	6	.	.	.	.	.	.	.	.	.		w
29	5	.	.	.	.	.	.	.	.	.		0
29	7	.	.	.	.	.	.	.	.	.		0
29	1	.	.	.	.	.	.	.	.	.		b
29	2	.	.	.	.	.	.	.	.	.		0
29	3	.	.	.	.	.	.	.	.	.		w
29	6	.	.	.	.	.	.	.	.	.		0
29	5	.	.	.	.	.	.	.	.	.		0
29	7	.	.	.	.	.	.	.	.	.		0
29	1	.	.	.	.	.	.	.	.	.		b
29	8	.	.	.	.	.	.	.	.	.		0
29	3	.	.	.	.	.	.	.	.	.		w
29	6	.	.	.	.	.	.	.	.	.		0
29	5	.	.	.	.	.	.	.	.	.		0
29	7	.	.	.	.	.	.	.	.	.		0
29	1	.	.	.	.	.	.	.	.	.		b
29	8	.	.	.	.	.	.	.	.	.		0
29	4	.	.	.	.	.	.	.	.	.		0
29	6	.	.	.	.	.	.	.	.	.		0
29	5	.	.	.	.	.	.	.	.	.		0
29	7	.	.	.	.	.	.	.	.	.		0
29	1	.	.	.	.	.	.	.	.	.		b
29	8	.	.	.	.	.	.	.	.	.		w
29	4	.	.	.	.	.	.	.	.	.		0
29	2	.	.	.	.	.	.	.	.	.		0
30	5	.	.	.	.	.	.	.	.	.		0
30	7	.	.	.	.	.	.	.	.	.		b
30	1	.	.	.	.	.	.	.	.	.		0
30	8	.	.	.	.	.	.	.	.	.		0
30	4	.	.	.	.	.	.	.	.	.		0
30	2	.	.	.	.	.	.	.	.	.		0
30	3	.	.	.	.	.	.	.	.	.		w
30	7	.	.	.	.	.	.	.	.	.		0
30	1	.	.	.	.	.	.	.	.	.		0
30	8	.	.	.	.	.	.	.	.	.		b
30	4	.	.	.	.	.	.	.	.	.		0
30	2	.	.	.	.	.	.	.	.	.		0
30	3	.	.	.	.	.	.	.	.	.		0
30	6	.	.	.	.	.	.	.	.	.		w
30	1	.	.	.	.	.	.	.	.	.		0
30	8	.	.	.	.	.	.	.	.	.		b
30	4	.	.	.	.	.	.	.	.	.		0
30	2	.	.	.	.	.	.	.	.	.		0
30	3	.	.	.	.	.	.	.	.	.		w
30	6	.	.	.	.	.	.	.	.	.		0
30	5	.	.	.	.	.	.	.	.	.		0
30	8	.	.	.	.	.	.	.	.	.		0
30	4	.	.	.	.	.	.	.	.	.		0
30	2	.	.	.	.	.	.	.	.	.		0
30	3	.	.	.	.	.	.	.	.	.		0
30	6	.	.	.	.	.	.	.	.	.		w
30	5	18-30	Male	Christian	Living alone	None	Undergraduate	Pharmacy store	Pharmacy technician	2023-01-05	Pharmaceutical companies	0
30	7	.	.	.	.	.	.	.	.	.		b
30	4	.	.	.	.	.	.	.	.	.		0
30	2	.	.	.	.	.	.	.	.	.		0
30	3	.	.	.	.	.	.	.	.	.		0
30	6	.	.	.	.	.	.	.	.	.		w
30	5	.	.	.	.	.	.	.	.	.		0
30	7	.	.	.	.	.	.	.	.	.		0
30	1	.	.	.	.	.	.	.	.	.		b
30	2	.	.	.	.	.	.	.	.	.		0
30	3	.	.	.	.	.	.	.	.	.		0
30	6	.	.	.	.	.	.	.	.	.		w
30	5	.	.	.	.	.	.	.	.	.		0
30	7	.	.	.	.	.	.	.	.	.		0
30	1	.	.	.	.	.	.	.	.	.		0
30	8	.	.	.	.	.	.	.	.	.		b
30	3	.	.	.	.	.	.	.	.	.		0
30	6	.	.	.	.	.	.	.	.	.		w
30	5	.	.	.	.	.	.	.	.	.		0
30	7	.	.	.	.	.	.	.	.	.		0
30	1	.	.	.	.	.	.	.	.	.		b
30	8	.	.	.	.	.	.	.	.	.		0
30	4	.	.	.	.	.	.	.	.	.		0
30	6	.	.	.	.	.	.	.	.	.		w
30	5	.	.	.	.	.	.	.	.	.		0
30	7	.	.	.	.	.	.	.	.	.		0
30	1	.	.	.	.	.	.	.	.	.		0
30	8	.	.	.	.	.	.	.	.	.		b
30	4	.	.	.	.	.	.	.	.	.		0
30	2	.	.	.	.	.	.	.	.	.		0
31	5	.	.	.	.	.	.	.	.	.		w
31	7	.	.	.	.	.	.	.	.	.		0
31	1	.	.	.	.	.	.	.	.	.		b
31	8	.	.	.	.	.	.	.	.	.		0
31	4	.	.	.	.	.	.	.	.	.		0
31	2	.	.	.	.	.	.	.	.	.		0
31	3	.	.	.	.	.	.	.	.	.		0
31	7	.	.	.	.	.	.	.	.	.		0
31	1	.	.	.	.	.	.	.	.	.		b
31	8	.	.	.	.	.	.	.	.	.		0
31	4	.	.	.	.	.	.	.	.	.		0
31	2	.	.	.	.	.	.	.	.	.		w
31	3	.	.	.	.	.	.	.	.	.		0
31	6	.	.	.	.	.	.	.	.	.		0
31	1	.	.	.	.	.	.	.	.	.		b
31	8	.	.	.	.	.	.	.	.	.		0
31	4	.	.	.	.	.	.	.	.	.		0
31	2	.	.	.	.	.	.	.	.	.		0
31	3	.	.	.	.	.	.	.	.	.		w
31	6	.	.	.	.	.	.	.	.	.		0
31	5	.	.	.	.	.	.	.	.	.		0
31	8	.	.	.	.	.	.	.	.	.		0
31	4	.	.	.	.	.	.	.	.	.		0
31	2	.	.	.	.	.	.	.	.	.		0
31	3	.	.	.	.	.	.	.	.	.		w
31	6	31-45	Male	Traditional	Living alone	None	Secondary School/SHS/SSS or less	Drug store	Pharmacist	>5	Pharmacy council	0
31	5	.	.	.	.	.	.	.	.	.		0
31	7	.	.	.	.	.	.	.	.	.		b
31	4	.	.	.	.	.	.	.	.	.		0
31	2	.	.	.	.	.	.	.	.	.		0
31	3	.	.	.	.	.	.	.	.	.		0
31	6	.	.	.	.	.	.	.	.	.		0
31	5	.	.	.	.	.	.	.	.	.		w
31	7	.	.	.	.	.	.	.	.	.		0
31	1	.	.	.	.	.	.	.	.	.		b
31	2	.	.	.	.	.	.	.	.	.		0
31	3	.	.	.	.	.	.	.	.	.		w
31	6	.	.	.	.	.	.	.	.	.		0
31	5	.	.	.	.	.	.	.	.	.		0
31	7	.	.	.	.	.	.	.	.	.		b
31	1	.	.	.	.	.	.	.	.	.		0
31	8	.	.	.	.	.	.	.	.	.		0
31	3	.	.	.	.	.	.	.	.	.		w
31	6	.	.	.	.	.	.	.	.	.		0
31	5	.	.	.	.	.	.	.	.	.		0
31	7	.	.	.	.	.	.	.	.	.		b
31	1	.	.	.	.	.	.	.	.	.		0
31	8	.	.	.	.	.	.	.	.	.		0
31	4	.	.	.	.	.	.	.	.	.		0
31	6	.	.	.	.	.	.	.	.	.		w
31	5	.	.	.	.	.	.	.	.	.		0
31	7	.	.	.	.	.	.	.	.	.		b
31	1	.	.	.	.	.	.	.	.	.		0
31	8	.	.	.	.	.	.	.	.	.		0
31	4	.	.	.	.	.	.	.	.	.		0
31	2	.	.	.	.	.	.	.	.	.		0
32	5	.	.	.	.	.	.	.	.	.		w
32	7	.	.	.	.	.	.	.	.	.		b
32	1	.	.	.	.	.	.	.	.	.		0
32	8	.	.	.	.	.	.	.	.	.		0
32	4	.	.	.	.	.	.	.	.	.		0
32	2	.	.	.	.	.	.	.	.	.		0
32	3	.	.	.	.	.	.	.	.	.		0
32	7	.	.	.	.	.	.	.	.	.		b
32	1	.	.	.	.	.	.	.	.	.		0
32	8	.	.	.	.	.	.	.	.	.		0
32	4	.	.	.	.	.	.	.	.	.		0
32	2	.	.	.	.	.	.	.	.	.		0
32	3	.	.	.	.	.	.	.	.	.		0
32	6	.	.	.	.	.	.	.	.	.		w
32	1	.	.	.	.	.	.	.	.	.		b
32	8	.	.	.	.	.	.	.	.	.		0
32	4	.	.	.	.	.	.	.	.	.		0
32	2	.	.	.	.	.	.	.	.	.		0
32	3	.	.	.	.	.	.	.	.	.		0
32	6	.	.	.	.	.	.	.	.	.		0
32	5	.	.	.	.	.	.	.	.	.		w
32	8	.	.	.	.	.	.	.	.	.		w
32	4	.	.	.	.	.	.	.	.	.		0
32	2	.	.	.	.	.	.	.	.	.		0
32	3	31-45	Male	Christian	Living alone	None	Undergraduate	Pharmacy store	Pharmacist	2023-01-05	Pharmacy council	0
32	6	.	.	.	.	.	.	.	.	.		0
32	5	.	.	.	.	.	.	.	.	.		b
32	7	.	.	.	.	.	.	.	.	.		0
32	4	.	.	.	.	.	.	.	.	.		b
32	2	.	.	.	.	.	.	.	.	.		0
32	3	.	.	.	.	.	.	.	.	.		0
32	6	.	.	.	.	.	.	.	.	.		w
32	5	.	.	.	.	.	.	.	.	.		0
32	7	.	.	.	.	.	.	.	.	.		0
32	1	.	.	.	.	.	.	.	.	.		0
32	2	.	.	.	.	.	.	.	.	.		b
32	3	.	.	.	.	.	.	.	.	.		0
32	6	.	.	.	.	.	.	.	.	.		w
32	5	.	.	.	.	.	.	.	.	.		0
32	7	.	.	.	.	.	.	.	.	.		0
32	1	.	.	.	.	.	.	.	.	.		0
32	8	.	.	.	.	.	.	.	.	.		0
32	3	.	.	.	.	.	.	.	.	.		w
32	6	.	.	.	.	.	.	.	.	.		0
32	5	.	.	.	.	.	.	.	.	.		0
32	7	.	.	.	.	.	.	.	.	.		0
32	1	.	.	.	.	.	.	.	.	.		b
32	8	.	.	.	.	.	.	.	.	.		0
32	4	.	.	.	.	.	.	.	.	.		0
32	6	.	.	.	.	.	.	.	.	.		w
32	5	.	.	.	.	.	.	.	.	.		0
32	7	.	.	.	.	.	.	.	.	.		0
32	1	.	.	.	.	.	.	.	.	.		0
32	8	.	.	.	.	.	.	.	.	.		b
32	4	.	.	.	.	.	.	.	.	.		0
32	2	.	.	.	.	.	.	.	.	.		0
33	5	.	.	.	.	.	.	.	.	.		w
33	7	.	.	.	.	.	.	.	.	.		0
33	1	.	.	.	.	.	.	.	.	.		b
33	8	.	.	.	.	.	.	.	.	.		0
33	4	.	.	.	.	.	.	.	.	.		0
33	2	.	.	.	.	.	.	.	.	.		0
33	3	.	.	.	.	.	.	.	.	.		0
33	7	.	.	.	.	.	.	.	.	.		b
33	1	.	.	.	.	.	.	.	.	.		0
33	8	.	.	.	.	.	.	.	.	.		0
33	4	.	.	.	.	.	.	.	.	.		0
33	2	.	.	.	.	.	.	.	.	.		0
33	3	.	.	.	.	.	.	.	.	.		0
33	6	.	.	.	.	.	.	.	.	.		w
33	1	.	.	.	.	.	.	.	.	.		b
33	8	.	.	.	.	.	.	.	.	.		0
33	4	.	.	.	.	.	.	.	.	.		0
33	2	.	.	.	.	.	.	.	.	.		0
33	3	.	.	.	.	.	.	.	.	.		0
33	6	.	.	.	.	.	.	.	.	.		0
33	5	.	.	.	.	.	.	.	.	.		w
33	8	.	.	.	.	.	.	.	.	.		0
33	4	.	.	.	.	.	.	.	.	.		0
33	2	18-30	Male	Christian	Living alone	None	Undergraduate	Pharmacy store	Pharmacist	2023-01-05	Trained by a professional staff at my facility/manager	0
33	3	.	.	.	.	.	.	.	.	.		0
33	6	.	.	.	.	.	.	.	.	.		0
33	5	.	.	.	.	.	.	.	.	.		w
33	7	.	.	.	.	.	.	.	.	.		b
33	4	.	.	.	.	.	.	.	.	.		0
33	2	.	.	.	.	.	.	.	.	.		0
33	3	.	.	.	.	.	.	.	.	.		0
33	6	.	.	.	.	.	.	.	.	.		0
33	5	.	.	.	.	.	.	.	.	.		w
33	7	.	.	.	.	.	.	.	.	.		0
33	1	.	.	.	.	.	.	.	.	.		b
33	2	.	.	.	.	.	.	.	.	.		0
33	3	.	.	.	.	.	.	.	.	.		0
33	6	.	.	.	.	.	.	.	.	.		0
33	5	.	.	.	.	.	.	.	.	.		w
33	7	.	.	.	.	.	.	.	.	.		0
33	1	.	.	.	.	.	.	.	.	.		0
33	8	.	.	.	.	.	.	.	.	.		b
33	3	.	.	.	.	.	.	.	.	.		0
33	6	.	.	.	.	.	.	.	.	.		0
33	5	.	.	.	.	.	.	.	.	.		w
33	7	.	.	.	.	.	.	.	.	.		0
33	1	.	.	.	.	.	.	.	.	.		b
33	8	.	.	.	.	.	.	.	.	.		0
33	4	.	.	.	.	.	.	.	.	.		0
33	6	.	.	.	.	.	.	.	.	.		0
33	5	.	.	.	.	.	.	.	.	.		w
33	7	.	.	.	.	.	.	.	.	.		0
33	1	.	.	.	.	.	.	.	.	.		b
33	8	.	.	.	.	.	.	.	.	.		0
33	4	.	.	.	.	.	.	.	.	.		0
33	2	.	.	.	.	.	.	.	.	.		0
34	5	.	.	.	.	.	.	.	.	.		w
34	7	.	.	.	.	.	.	.	.	.		0
34	1	.	.	.	.	.	.	.	.	.		b
34	8	.	.	.	.	.	.	.	.	.		0
34	4	.	.	.	.	.	.	.	.	.		0
34	2	.	.	.	.	.	.	.	.	.		0
34	3	.	.	.	.	.	.	.	.	.		0
34	7	.	.	.	.	.	.	.	.	.		0
34	1	.	.	.	.	.	.	.	.	.		0
34	8	.	.	.	.	.	.	.	.	.		b
34	4	.	.	.	.	.	.	.	.	.		0
34	2	.	.	.	.	.	.	.	.	.		0
34	3	.	.	.	.	.	.	.	.	.		0
34	6	.	.	.	.	.	.	.	.	.		w
34	1	.	.	.	.	.	.	.	.	.		b
34	8	.	.	.	.	.	.	.	.	.		0
34	4	.	.	.	.	.	.	.	.	.		0
34	2	.	.	.	.	.	.	.	.	.		0
34	3	.	.	.	.	.	.	.	.	.		0
34	6	.	.	.	.	.	.	.	.	.		0
34	5	.	.	.	.	.	.	.	.	.		w
34	8	.	.	.	.	.	.	.	.	.		0
34	4	18-30	Male	Christian	Living alone	None	Undergraduate	Pharmacy store	Pharmacist	2023-01-05	Pharmacy council	0
34	2	.	.	.	.	.	.	.	.	.		0
34	3	.	.	.	.	.	.	.	.	.		0
34	6	.	.	.	.	.	.	.	.	.		0
34	5	.	.	.	.	.	.	.	.	.		w
34	7	.	.	.	.	.	.	.	.	.		b
34	4	.	.	.	.	.	.	.	.	.		0
34	2	.	.	.	.	.	.	.	.	.		0
34	3	.	.	.	.	.	.	.	.	.		w
34	6	.	.	.	.	.	.	.	.	.		0
34	5	.	.	.	.	.	.	.	.	.		0
34	7	.	.	.	.	.	.	.	.	.		0
34	1	.	.	.	.	.	.	.	.	.		b
34	2	.	.	.	.	.	.	.	.	.		w
34	3	.	.	.	.	.	.	.	.	.		0
34	6	.	.	.	.	.	.	.	.	.		0
34	5	.	.	.	.	.	.	.	.	.		0
34	7	.	.	.	.	.	.	.	.	.		0
34	1	.	.	.	.	.	.	.	.	.		b
34	8	.	.	.	.	.	.	.	.	.		0
34	3	.	.	.	.	.	.	.	.	.		0
34	6	.	.	.	.	.	.	.	.	.		w
34	5	.	.	.	.	.	.	.	.	.		0
34	7	.	.	.	.	.	.	.	.	.		0
34	1	.	.	.	.	.	.	.	.	.		b
34	8	.	.	.	.	.	.	.	.	.		0
34	4	.	.	.	.	.	.	.	.	.		0
34	6	.	.	.	.	.	.	.	.	.		0
34	5	.	.	.	.	.	.	.	.	.		w
34	7	.	.	.	.	.	.	.	.	.		0
34	1	.	.	.	.	.	.	.	.	.		b
34	8	.	.	.	.	.	.	.	.	.		0
34	4	.	.	.	.	.	.	.	.	.		0
34	2	.	.	.	.	.	.	.	.	.		0
35	5	.	.	.	.	.	.	.	.	.		0
35	7	.	.	.	.	.	.	.	.	.		0
35	1	.	.	.	.	.	.	.	.	.		b
35	8	.	.	.	.	.	.	.	.	.		0
35	4	.	.	.	.	.	.	.	.	.		0
35	2	.	.	.	.	.	.	.	.	.		0
35	3	.	.	.	.	.	.	.	.	.		w
35	7	.	.	.	.	.	.	.	.	.		0
35	1	.	.	.	.	.	.	.	.	.		0
35	8	.	.	.	.	.	.	.	.	.		0
35	4	.	.	.	.	.	.	.	.	.		0
35	2	.	.	.	.	.	.	.	.	.		b
35	3	.	.	.	.	.	.	.	.	.		w
35	6	.	.	.	.	.	.	.	.	.		0
35	1	.	.	.	.	.	.	.	.	.		b
35	8	.	.	.	.	.	.	.	.	.		0
35	4	.	.	.	.	.	.	.	.	.		0
35	2	.	.	.	.	.	.	.	.	.		0
35	3	.	.	.	.	.	.	.	.	.		0
35	6	.	.	.	.	.	.	.	.	.		0
35	5	.	.	.	.	.	.	.	.	.		w
35	8	18-30	Male	Christian	Living alone	None	Undergraduate	Pharmacy store	License chemical seller	2023-01-05	Pharmacy council	0
35	4	.	.	.	.	.	.	.	.	.		0
35	2	.	.	.	.	.	.	.	.	.		0
35	3	.	.	.	.	.	.	.	.	.		0
35	6	.	.	.	.	.	.	.	.	.		0
35	5	.	.	.	.	.	.	.	.	.		w
35	7	.	.	.	.	.	.	.	.	.		b
35	4	.	.	.	.	.	.	.	.	.		b
35	2	.	.	.	.	.	.	.	.	.		0
35	3	.	.	.	.	.	.	.	.	.		0
35	6	.	.	.	.	.	.	.	.	.		w
35	5	.	.	.	.	.	.	.	.	.		0
35	7	.	.	.	.	.	.	.	.	.		0
35	1	.	.	.	.	.	.	.	.	.		0
35	2	.	.	.	.	.	.	.	.	.		0
35	3	.	.	.	.	.	.	.	.	.		0
35	6	.	.	.	.	.	.	.	.	.		w
35	5	.	.	.	.	.	.	.	.	.		0
35	7	.	.	.	.	.	.	.	.	.		0
35	1	.	.	.	.	.	.	.	.	.		b
35	8	.	.	.	.	.	.	.	.	.		0
35	3	.	.	.	.	.	.	.	.	.		w
35	6	.	.	.	.	.	.	.	.	.		0
35	5	.	.	.	.	.	.	.	.	.		0
35	7	.	.	.	.	.	.	.	.	.		0
35	1	.	.	.	.	.	.	.	.	.		b
35	8	.	.	.	.	.	.	.	.	.		0
35	4	.	.	.	.	.	.	.	.	.		0
35	6	.	.	.	.	.	.	.	.	.		w
35	5	.	.	.	.	.	.	.	.	.		0
35	7	.	.	.	.	.	.	.	.	.		0
35	1	.	.	.	.	.	.	.	.	.		b
35	8	.	.	.	.	.	.	.	.	.		0
35	4	.	.	.	.	.	.	.	.	.		0
35	2	.	.	.	.	.	.	.	.	.		0
36	5	.	.	.	.	.	.	.	.	.		0
36	7	.	.	.	.	.	.	.	.	.		0
36	1	.	.	.	.	.	.	.	.	.		b
36	8	.	.	.	.	.	.	.	.	.		0
36	4	.	.	.	.	.	.	.	.	.		0
36	2	.	.	.	.	.	.	.	.	.		0
36	3	.	.	.	.	.	.	.	.	.		w
36	7	.	.	.	.	.	.	.	.	.		0
36	1	.	.	.	.	.	.	.	.	.		b
36	8	.	.	.	.	.	.	.	.	.		w
36	4	.	.	.	.	.	.	.	.	.		0
36	2	.	.	.	.	.	.	.	.	.		0
36	3	.	.	.	.	.	.	.	.	.		0
36	6	.	.	.	.	.	.	.	.	.		0
36	1	.	.	.	.	.	.	.	.	.		0
36	8	.	.	.	.	.	.	.	.	.		0
36	4	.	.	.	.	.	.	.	.	.		w
36	2	.	.	.	.	.	.	.	.	.		b
36	3	.	.	.	.	.	.	.	.	.		0
36	6	.	.	.	.	.	.	.	.	.		0
36	5	18-30	Male	Christian	Living alone	> 6	Undergraduate	Pharmacy store	Pharmacy technician	>5	Trained by a professional staff at my facility/manager	0
36	8	.	.	.	.	.	.	.	.	.		w
36	4	.	.	.	.	.	.	.	.	.		0
36	2	.	.	.	.	.	.	.	.	.		0
36	3	.	.	.	.	.	.	.	.	.		0
36	6	.	.	.	.	.	.	.	.	.		0
36	5	.	.	.	.	.	.	.	.	.		0
36	7	.	.	.	.	.	.	.	.	.		b
36	4	.	.	.	.	.	.	.	.	.		0
36	2	.	.	.	.	.	.	.	.	.		b
36	3	.	.	.	.	.	.	.	.	.		0
36	6	.	.	.	.	.	.	.	.	.		w
36	5	.	.	.	.	.	.	.	.	.		0
36	7	.	.	.	.	.	.	.	.	.		0
36	1	.	.	.	.	.	.	.	.	.		0
36	2	.	.	.	.	.	.	.	.	.		0
36	3	.	.	.	.	.	.	.	.	.		0
36	6	.	.	.	.	.	.	.	.	.		w
36	5	.	.	.	.	.	.	.	.	.		0
[truncated: 9,201 more rows]
